# Supplementary material for: Ethyl 2-[4-(morpholin-4-yl)phen­yl]-1-[3-(2-oxopyrrolidin-1-yl)prop­yl]-1H-1,3-benzimidazole-5-carboxyl­ate monohydrate
Source: Acta Crystallogr Sect E Struct Rep Online. 2012 Sep 22;68(Pt 10):o2967–8. doi: 10.1107/S1600536812039268 (PMC3470336; doi:10.1107/S1600536812039268)
Supplement: Supplementary file 1 [file e-68-o2967-sup1.cif]

##############################################################################
#                                                                            #
# This CIF contains the data in a paper accepted for publication in          #
# Acta Crystallographica Section E. It conforms to the requirements of       #
# Notes for Authors for Acta Crystallographica Section E, and has been       #
# peer reviewed under the auspices of the IUCr Commission on Journals.       #
#                                                                            #
# Full details of the Crystallographic Information File format               #
# are given in the paper "The Crystallographic Information File (CIF):       #
# a New Standard Archive File for Crystallography" by S. R. Hall, F. H.      #
# Allen and I. D. Brown [Acta Cryst. (1991), A47, 655-685].                  #
#                                                                            #
# The current version of the core CIF dictionary is obtainable from          #
# ftp://ftp.iucr.org/pub/cif_core.dic.                                       #
#                                                                            #
# Software is freely available for graphical display of the structure(s)     #
# in this CIF. For information consult the CIF software page                 #
# http://www.iucr.org/resources/cif/software.                                #
#                                                                            #
# This file may be used for bona fide research purposes within the           #
# scientific community so long as proper attribution is given to the journal # 
# article from which it was obtained.                                        #
#                                                                            #
##############################################################################
data_global
_audit_creation_method     'form.cif (version 2.0)'
_journal_data_validation_number     ?
_journal_date_recd_electronic     2012-08-29
_journal_date_accepted     2012-09-14
_journal_name_full     'Acta Crystallographica, Section E'
_journal_year     2012
_journal_volume     68
_journal_issue     10
_journal_page_first     o2967
_journal_page_last     o2968
_journal_paper_category     QO
_journal_paper_doi     10.1107/S1600536812039268
_journal_coeditor_code     LH5526
_publ_contact_author_name     'Ibrahim Abdul Razak'
_publ_contact_author_address
;
      School of Physics
      Universiti Sains Malaysia
      11800 USM, Penang
      Malaysia
;
_publ_contact_author_email     'arazaki@usm.my'
_publ_contact_author_fax     '604 6579150'
_publ_contact_author_phone     '604 6533438'
_publ_section_title
;\
Ethyl
2-[4-(morpholin-4-yl)phenyl]-1-[3-(2-oxopyrrolidin-1-yl)propyl]-1<i>H</i>-1,\
3-benzimidazole-5-carboxylate monohydrate
;
loop_
    _publ_author_name
    _publ_author_footnote
    _publ_author_address
    'Yeong Keng Yoon' ?
;
Institute for Research in Molecular Medicine
Universiti Sains Malaysia
Minden 11800, Penang,
Malaysia
;
    'Mohamed Ashraf Ali' ?
;
Institute for Research in Molecular Medicine
Universiti Sains Malaysia
Minden 11800, Penang,
Malaysia
;
    'Tan Soo Choon' ?
;
Institute for Research in Molecular Medicine
Universiti Sains Malaysia
Minden 11800, Penang,
Malaysia
;
    'Suhana Arshad'
;
Thomson Reuters ResearcherID: F-9119-2012.
;
;
School of Physics
Universiti Sains Malaysia
11800 USM, Penang
Malaysia
;
    'Ibrahim Abdul Razak'
;
Thomson Reuters ResearcherID: A-5599-2009.
;
;
School of Physics
Universiti Sains Malaysia
11800 USM, Penang
Malaysia
;
data_I
_audit_creation_method     SHELXL-97
_chemical_name_systematic
;
Ethyl 2-[4-(morpholin-4-yl)phenyl]-1-[3-(2-oxopyrrolidin-1-yl)propyl]-
1<i>H</i>-1,3-benzimidazole-5-carboxylate monohydrate
;
_chemical_name_common     ?
_chemical_formula_moiety     'C27 H32 N4 O4, H2 O'
_chemical_formula_sum     'C27 H34 N4 O5'
_chemical_formula_iupac     'C27 H32 N4 O4, H2 O'
_chemical_formula_weight     494.58
_chemical_melting_point     ?
_symmetry_cell_setting     triclinic
_symmetry_space_group_name_H-M     'P -1'
_symmetry_space_group_name_Hall     '-P 1'
loop_
    _symmetry_equiv_pos_as_xyz
    'x, y, z'
    '-x, -y, -z'
_cell_length_a     12.2602(3)
_cell_length_b     13.7267(4)
_cell_length_c     15.3163(4)
_cell_angle_alpha     99.3570(10)
_cell_angle_beta     93.7000(10)
_cell_angle_gamma     94.0030(10)
_cell_volume     2529.56(12)
_cell_formula_units_Z     4
_cell_measurement_reflns_used     9908
_cell_measurement_theta_min     2.48
_cell_measurement_theta_max     33.47
_cell_measurement_temperature     100.0(10)
_exptl_crystal_description     'plate'
_exptl_crystal_colour     'colourless'
_exptl_crystal_size_max     0.67
_exptl_crystal_size_mid     0.40
_exptl_crystal_size_min     0.11
_exptl_crystal_density_diffrn     1.299
_exptl_crystal_density_meas     ?
_exptl_crystal_density_method     'not measured'
_exptl_crystal_F_000     1056
_exptl_absorpt_coefficient_mu     0.091
_exptl_absorpt_correction_type     multi-scan
_exptl_absorpt_process_details     '(SADABS; Bruker, 2009)'
_exptl_absorpt_correction_T_min     0.9422
_exptl_absorpt_correction_T_max     0.9906
_exptl_special_details
;
The crystal was placed in the cold stream of an Oxford Cryosystems Cobra
open-flow nitrogen cryostat (Cosier & Glazer, 1986) operating at 100.0 (1) K.
;
_diffrn_ambient_temperature     100.0(10)
_diffrn_radiation_type     MoK\a
_diffrn_radiation_wavelength     0.71073
_diffrn_radiation_source     'fine-focus sealed tube'
_diffrn_radiation_monochromator     graphite
_diffrn_measurement_device_type
;
Bruker SMART APEXII CCD area-detector
;
_diffrn_measurement_method     '\f and \w scans'
_diffrn_detector_area_resol_mean     ?
_diffrn_reflns_number     61724
_diffrn_reflns_av_R_equivalents     0.0416
_diffrn_reflns_av_sigmaI/netI     0.0417
_diffrn_reflns_theta_min     1.51
_diffrn_reflns_theta_max     30.00
_diffrn_reflns_theta_full     30.00
_diffrn_measured_fraction_theta_max     0.990
_diffrn_measured_fraction_theta_full     0.990
_diffrn_reflns_limit_h_min     -17
_diffrn_reflns_limit_h_max     17
_diffrn_reflns_limit_k_min     -19
_diffrn_reflns_limit_k_max     19
_diffrn_reflns_limit_l_min     -21
_diffrn_reflns_limit_l_max     21
_refine_special_details
;
Refinement of <i>F</i>^2^ against ALL reflections. The weighted <i>R</i>-factor
<i>wR</i> and goodness of fit <i>S</i> are based on <i>F</i>^2^, conventional
<i>R</i>-factors <i>R</i> are based on <i>F</i>, with <i>F</i> set to zero for
negative <i>F</i>^2^. The threshold expression of <i>F</i>^2^ >
\s(<i>F</i>^2^) is used only for calculating <i>R</i>-factors(gt) <i>etc</i>.
and is not relevant to the choice of reflections for refinement.
<i>R</i>-factors based on <i>F</i>^2^ are statistically about twice as large
as those based on <i>F</i>, and <i>R</i>- factors based on ALL data will be
even larger.
;
_reflns_number_total     14611
_reflns_number_gt     10995
_reflns_threshold_expression     I>2\s(I)
_refine_ls_structure_factor_coef     Fsqd
_refine_ls_matrix_type     full
_refine_ls_R_factor_all     0.0772
_refine_ls_R_factor_gt     0.0552
_refine_ls_wR_factor_gt     0.1372
_refine_ls_wR_factor_ref     0.1518
_refine_ls_goodness_of_fit_ref     1.029
_refine_ls_restrained_S_all     1.029
_refine_ls_number_reflns     14611
_refine_ls_number_parameters     667
_refine_ls_number_restraints     0
_refine_ls_hydrogen_treatment     mixed
_refine_ls_weighting_scheme     calc
_refine_ls_weighting_details
         'calc w=1/[\s^2^(Fo^2^)+(0.0734P)^2^+1.0729P] where P=(Fo^2^+2Fc^2^)/3'
_atom_sites_solution_hydrogens     geom
_atom_sites_solution_primary     direct
_atom_sites_solution_secondary     difmap
_refine_ls_shift/su_max     0.001
_refine_ls_shift/su_mean     0.000
_refine_diff_density_max     0.578
_refine_diff_density_min     -0.372
_refine_ls_extinction_method     none
_refine_ls_extinction_coef     ?
loop_
    _atom_type_symbol
    _atom_type_description
    _atom_type_scat_dispersion_real
    _atom_type_scat_dispersion_imag
    _atom_type_scat_source
    'C' 'C' 0.0033 0.0016
                         'International Tables Vol C Tables 4.2.6.8 and 6.1.1.4'
    'H' 'H' 0.0000 0.0000
                         'International Tables Vol C Tables 4.2.6.8 and 6.1.1.4'
    'N' 'N' 0.0061 0.0033
                         'International Tables Vol C Tables 4.2.6.8 and 6.1.1.4'
    'O' 'O' 0.0106 0.0060
                         'International Tables Vol C Tables 4.2.6.8 and 6.1.1.4'
_computing_data_collection     'APEX2 (Bruker, 2009)'
_computing_cell_refinement     'SAINT (Bruker, 2009)'
_computing_data_reduction     'SAINT (Bruker, 2009)'
_computing_structure_solution     'SHELXTL (Sheldrick, 2008)'
_computing_structure_refinement     'SHELXTL (Sheldrick, 2008)'
_computing_molecular_graphics     'SHELXTL (Sheldrick, 2008)'
_computing_publication_material
;
SHELXTL (Sheldrick, 2008) and PLATON (Spek, 2009)
;
loop_
    _atom_site_type_symbol
    _atom_site_label
    _atom_site_fract_x
    _atom_site_fract_y
    _atom_site_fract_z
    _atom_site_U_iso_or_equiv
    _atom_site_adp_type
    _atom_site_calc_flag
    _atom_site_refinement_flags
    _atom_site_occupancy
    _atom_site_symmetry_multiplicity
    _atom_site_disorder_assembly
    _atom_site_disorder_group
    O O1A 0.66537(9) 0.88724(8) 0.48359(7) 0.0207(2) Uani d . 1 1 . .
    O O2A 0.80726(9) 0.79642(8) 0.44866(7) 0.0229(2) Uani d . 1 1 . .
    O O3A 0.25226(9) 0.68922(8) -0.13551(8) 0.0235(2) Uani d . 1 1 . .
    O O4A 0.64255(10) 0.32281(11) -0.46338(9) 0.0396(4) Uani d . 1 1 . .
    N N1A 0.68276(10) 0.65123(9) 0.11445(8) 0.0147(2) Uani d . 1 1 . .
    N N2A 0.52634(9) 0.71947(9) 0.08170(8) 0.0150(2) Uani d . 1 1 . .
    N N3A 0.38761(10) 0.80132(9) -0.16261(8) 0.0184(2) Uani d . 1 1 . .
    N N4A 0.63208(11) 0.45033(11) -0.29891(8) 0.0240(3) Uani d . 1 1 . .
    C C1A 0.65487(11) 0.71291(10) 0.18925(9) 0.0138(3) Uani d . 1 1 . .
    C C2A 0.70794(11) 0.73504(10) 0.27435(9) 0.0152(3) Uani d . 1 1 . .
    H H2AA 0.7733 0.7058 0.2887 0.018 Uiso calc R 1 1 . .
    C C3A 0.66221(11) 0.80115(10) 0.33738(9) 0.0157(3) Uani d . 1 1 . .
    C C4A 0.56478(12) 0.84465(11) 0.31643(10) 0.0178(3) Uani d . 1 1 . .
    H H4AA 0.5355 0.8896 0.3611 0.021 Uiso calc R 1 1 . .
    C C5A 0.51084(12) 0.82345(11) 0.23243(10) 0.0182(3) Uani d . 1 1 . .
    H H5AA 0.4455 0.8528 0.2182 0.022 Uiso calc R 1 1 . .
    C C6A 0.55780(11) 0.75645(10) 0.16971(9) 0.0152(3) Uani d . 1 1 . .
    C C7A 0.60465(11) 0.65698(10) 0.05185(9) 0.0142(3) Uani d . 1 1 . .
    C C8A 0.60534(11) 0.60341(10) -0.03932(9) 0.0141(3) Uani d . 1 1 . .
    C C9A 0.51195(12) 0.55865(10) -0.09139(9) 0.0165(3) Uani d . 1 1 . .
    H H9AA 0.4421 0.5637 -0.0683 0.020 Uiso calc R 1 1 . .
    C C10A 0.51939(12) 0.50689(11) -0.17616(9) 0.0172(3) Uani d . 1 1 . .
    H H10A 0.4546 0.4772 -0.2103 0.021 Uiso calc R 1 1 . .
    C C11A 0.62128(12) 0.49775(11) -0.21216(9) 0.0161(3) Uani d . 1 1 . .
    C C12A 0.71504(12) 0.54133(11) -0.15894(9) 0.0173(3) Uani d . 1 1 . .
    H H12A 0.7852 0.5356 -0.1814 0.021 Uiso calc R 1 1 . .
    C C13A 0.70707(11) 0.59237(10) -0.07463(9) 0.0163(3) Uani d . 1 1 . .
    H H13A 0.7719 0.6206 -0.0398 0.020 Uiso calc R 1 1 . .
    C C14A 0.72009(12) 0.82628(11) 0.42737(9) 0.0169(3) Uani d . 1 1 . .
    C C15A 0.71598(14) 0.91412(12) 0.57342(10) 0.0256(3) Uani d . 1 1 . .
    H H15A 0.7853 0.9559 0.5741 0.031 Uiso calc R 1 1 . .
    H H15B 0.7323 0.8540 0.5982 0.031 Uiso calc R 1 1 . .
    C C16A 0.63542(16) 0.97026(15) 0.62659(12) 0.0353(4) Uani d . 1 1 . .
    H H16A 0.6639 0.9859 0.6890 0.053 Uiso calc R 1 1 . .
    H H16B 0.5655 0.9298 0.6218 0.053 Uiso calc R 1 1 . .
    H H16C 0.6240 1.0318 0.6039 0.053 Uiso calc R 1 1 . .
    C C17A 0.43840(11) 0.75615(11) 0.02944(9) 0.0160(3) Uani d . 1 1 . .
    H H17A 0.3789 0.7748 0.0680 0.019 Uiso calc R 1 1 . .
    H H17B 0.4077 0.7024 -0.0188 0.019 Uiso calc R 1 1 . .
    C C18A 0.47845(12) 0.84531(11) -0.01077(10) 0.0187(3) Uani d . 1 1 . .
    H H18A 0.5468 0.8313 -0.0398 0.022 Uiso calc R 1 1 . .
    H H18B 0.4952 0.9034 0.0369 0.022 Uiso calc R 1 1 . .
    C C19A 0.39221(13) 0.86937(11) -0.07883(10) 0.0204(3) Uani d . 1 1 . .
    H H19A 0.3194 0.8663 -0.0545 0.025 Uiso calc R 1 1 . .
    H H19B 0.4093 0.9378 -0.0896 0.025 Uiso calc R 1 1 . .
    C C20A 0.45280(15) 0.82253(13) -0.23446(11) 0.0293(4) Uani d . 1 1 . .
    H H20A 0.5303 0.8422 -0.2127 0.035 Uiso calc R 1 1 . .
    H H20B 0.4232 0.8759 -0.2630 0.035 Uiso calc R 1 1 . .
    C C21A 0.44200(16) 0.72360(14) -0.29895(12) 0.0328(4) Uani d . 1 1 . .
    H H21A 0.4393 0.7345 -0.3613 0.039 Uiso calc R 1 1 . .
    H H21B 0.5040 0.6835 -0.2880 0.039 Uiso calc R 1 1 . .
    C C22A 0.33378(14) 0.67318(13) -0.27850(11) 0.0270(3) Uani d . 1 1 . .
    H H22A 0.2727 0.6857 -0.3196 0.032 Uiso calc R 1 1 . .
    H H22B 0.3381 0.6008 -0.2833 0.032 Uiso calc R 1 1 . .
    C C23A 0.31818(12) 0.71960(11) -0.18452(10) 0.0185(3) Uani d . 1 1 . .
    C C24A 0.53510(13) 0.41985(14) -0.35701(11) 0.0285(4) Uani d . 1 1 . .
    H H24A 0.4881 0.4759 -0.3547 0.034 Uiso calc R 1 1 . .
    H H24B 0.4935 0.3650 -0.3357 0.034 Uiso calc R 1 1 . .
    C C25A 0.55943(15) 0.38658(17) -0.45059(11) 0.0380(5) Uani d . 1 1 . .
    H H25A 0.4914 0.3532 -0.4838 0.046 Uiso calc R 1 1 . .
    H H25B 0.5793 0.4460 -0.4770 0.046 Uiso calc R 1 1 . .
    C C26A 0.73703(15) 0.35354(15) -0.40709(11) 0.0340(4) Uani d . 1 1 . .
    H H26A 0.7760 0.4099 -0.4281 0.041 Uiso calc R 1 1 . .
    H H26B 0.7858 0.2987 -0.4120 0.041 Uiso calc R 1 1 . .
    C C27A 0.71833(14) 0.38407(13) -0.31218(11) 0.0283(4) Uani d . 1 1 . .
    H H27A 0.6992 0.3242 -0.2862 0.034 Uiso calc R 1 1 . .
    H H27B 0.7872 0.4172 -0.2802 0.034 Uiso calc R 1 1 . .
    O O1B 0.17128(9) 0.40808(8) 0.45880(7) 0.0202(2) Uani d . 1 1 . .
    O O2B 0.32510(9) 0.33404(8) 0.42527(7) 0.0232(2) Uani d . 1 1 . .
    O O3B -0.23642(9) 0.17337(8) -0.16601(8) 0.0231(2) Uani d . 1 1 . .
    O O4B 0.12139(10) -0.16714(9) -0.48934(7) 0.0254(2) Uani d . 1 1 . .
    N N1B 0.20016(10) 0.15817(9) 0.09803(8) 0.0146(2) Uani d . 1 1 . .
    N N2B 0.04049(9) 0.21890(9) 0.06163(8) 0.0143(2) Uani d . 1 1 . .
    N N3B -0.09212(10) 0.28326(9) -0.18049(8) 0.0173(2) Uani d . 1 1 . .
    N N4B 0.13616(10) -0.08559(9) -0.30449(8) 0.0177(2) Uani d . 1 1 . .
    C C1B 0.17154(11) 0.22424(10) 0.16978(9) 0.0134(3) Uani d . 1 1 . .
    C C2B 0.22552(11) 0.25486(10) 0.25383(9) 0.0151(3) Uani d . 1 1 . .
    H H2BA 0.2930 0.2298 0.2698 0.018 Uiso calc R 1 1 . .
    C C3B 0.17737(11) 0.32329(10) 0.31350(9) 0.0157(3) Uani d . 1 1 . .
    C C4B 0.07777(12) 0.36160(11) 0.28975(9) 0.0175(3) Uani d . 1 1 . .
    H H4BA 0.0473 0.4086 0.3320 0.021 Uiso calc R 1 1 . .
    C C5B 0.02341(12) 0.33243(11) 0.20668(9) 0.0176(3) Uani d . 1 1 . .
    H H5BA -0.0434 0.3584 0.1905 0.021 Uiso calc R 1 1 . .
    C C6B 0.07180(11) 0.26286(10) 0.14780(9) 0.0145(3) Uani d . 1 1 . .
    C C7B 0.12087(11) 0.15719(10) 0.03483(9) 0.0138(3) Uani d . 1 1 . .
    C C8B 0.11987(11) 0.09680(10) -0.05387(9) 0.0141(3) Uani d . 1 1 . .
    C C9B 0.02794(12) 0.03843(10) -0.09653(9) 0.0156(3) Uani d . 1 1 . .
    H H9BA -0.0393 0.0395 -0.0690 0.019 Uiso calc R 1 1 . .
    C C10B 0.03271(12) -0.02111(11) -0.17829(9) 0.0166(3) Uani d . 1 1 . .
    H H10B -0.0311 -0.0607 -0.2051 0.020 Uiso calc R 1 1 . .
    C C11B 0.12970(12) -0.02411(10) -0.22224(9) 0.0153(3) Uani d . 1 1 . .
    C C12B 0.22229(12) 0.03535(11) -0.17892(9) 0.0175(3) Uani d . 1 1 . .
    H H12B 0.2894 0.0354 -0.2067 0.021 Uiso calc R 1 1 . .
    C C13B 0.21727(11) 0.09352(10) -0.09678(9) 0.0163(3) Uani d . 1 1 . .
    H H13B 0.2813 0.1320 -0.0689 0.020 Uiso calc R 1 1 . .
    C C14B 0.23436(12) 0.35468(11) 0.40338(9) 0.0172(3) Uani d . 1 1 . .
    C C15B 0.21555(13) 0.43897(12) 0.55009(10) 0.0223(3) Uani d . 1 1 . .
    H H15C 0.2702 0.4965 0.5547 0.027 Uiso calc R 1 1 . .
    H H15D 0.2516 0.3843 0.5719 0.027 Uiso calc R 1 1 . .
    C C16B 0.12101(16) 0.46633(18) 0.60303(12) 0.0411(5) Uani d . 1 1 . .
    H H16D 0.1471 0.4870 0.6656 0.062 Uiso calc R 1 1 . .
    H H16E 0.0672 0.4090 0.5972 0.062 Uiso calc R 1 1 . .
    H H16F 0.0867 0.5210 0.5811 0.062 Uiso calc R 1 1 . .
    C C17B -0.05096(11) 0.24722(11) 0.00739(9) 0.0158(3) Uani d . 1 1 . .
    H H17C -0.1156 0.2538 0.0428 0.019 Uiso calc R 1 1 . .
    H H17D -0.0706 0.1942 -0.0444 0.019 Uiso calc R 1 1 . .
    C C18B -0.02321(13) 0.34433(11) -0.02516(10) 0.0195(3) Uani d . 1 1 . .
    H H18C 0.0522 0.3455 -0.0448 0.023 Uiso calc R 1 1 . .
    H H18D -0.0259 0.4003 0.0241 0.023 Uiso calc R 1 1 . .
    C C19B -0.10395(13) 0.35643(11) -0.10218(10) 0.0206(3) Uani d . 1 1 . .
    H H19C -0.1798 0.3491 -0.0842 0.025 Uiso calc R 1 1 . .
    H H19D -0.0910 0.4238 -0.1167 0.025 Uiso calc R 1 1 . .
    C C20B -0.00713(13) 0.29695(12) -0.24108(11) 0.0254(3) Uani d . 1 1 . .
    H H20C 0.0648 0.3189 -0.2080 0.030 Uiso calc R 1 1 . .
    H H20D -0.0262 0.3462 -0.2790 0.030 Uiso calc R 1 1 . .
    C C21B -0.00526(13) 0.19367(13) -0.29671(11) 0.0256(3) Uani d . 1 1 . .
    H H21C 0.0088 0.1982 -0.3589 0.031 Uiso calc R 1 1 . .
    H H21D 0.0516 0.1561 -0.2716 0.031 Uiso calc R 1 1 . .
    C C22B -0.11994(13) 0.14519(12) -0.29112(10) 0.0217(3) Uani d . 1 1 . .
    H H22C -0.1693 0.1531 -0.3428 0.026 Uiso calc R 1 1 . .
    H H22D -0.1175 0.0737 -0.2889 0.026 Uiso calc R 1 1 . .
    C C23B -0.15789(11) 0.19944(11) -0.20610(9) 0.0171(3) Uani d . 1 1 . .
    C C24B 0.03344(13) -0.13261(12) -0.35087(10) 0.0226(3) Uani d . 1 1 . .
    H H24C -0.0104 -0.0815 -0.3712 0.027 Uiso calc R 1 1 . .
    H H24D -0.0095 -0.1652 -0.3095 0.027 Uiso calc R 1 1 . .
    C C25B 0.05476(14) -0.20895(12) -0.43018(11) 0.0254(3) Uani d . 1 1 . .
    H H25C 0.0915 -0.2637 -0.4091 0.030 Uiso calc R 1 1 . .
    H H25D -0.0161 -0.2369 -0.4622 0.030 Uiso calc R 1 1 . .
    C C26B 0.22365(14) -0.12744(12) -0.44363(10) 0.0247(3) Uani d . 1 1 . .
    H H26C 0.2709 -0.0998 -0.4852 0.030 Uiso calc R 1 1 . .
    H H26D 0.2613 -0.1810 -0.4212 0.030 Uiso calc R 1 1 . .
    C C27B 0.20697(14) -0.04717(12) -0.36697(10) 0.0236(3) Uani d . 1 1 . .
    H H27C 0.2789 -0.0211 -0.3358 0.028 Uiso calc R 1 1 . .
    H H27D 0.1731 0.0081 -0.3898 0.028 Uiso calc R 1 1 . .
    O O1WA 0.34451(10) 1.00467(10) 0.12704(10) 0.0318(3) Uani d . 1 1 . .
    O O1WB 0.83897(11) 0.50664(10) 0.14244(12) 0.0425(4) Uani d . 1 1 . .
    H H1WA 0.303(2) 0.955(2) 0.1401(16) 0.052(7) Uiso d . 1 1 . .
    H H2WA 0.295(2) 1.048(2) 0.1147(17) 0.061(8) Uiso d . 1 1 . .
    H H1WB 0.790(2) 0.5461(19) 0.1295(16) 0.052(7) Uiso d . 1 1 . .
    H H2WB 0.808(2) 0.450(2) 0.1384(17) 0.054(7) Uiso d . 1 1 . .
loop_
    _atom_site_aniso_label
    _atom_site_aniso_U_11
    _atom_site_aniso_U_22
    _atom_site_aniso_U_33
    _atom_site_aniso_U_12
    _atom_site_aniso_U_13
    _atom_site_aniso_U_23
    O1A 0.0249(5) 0.0226(5) 0.0130(5) 0.0054(4) 0.0001(4) -0.0023(4)
    O2A 0.0218(5) 0.0278(6) 0.0175(5) 0.0051(4) -0.0023(4) -0.0006(4)
    O3A 0.0185(5) 0.0212(5) 0.0304(6) -0.0006(4) 0.0018(4) 0.0040(5)
    O4A 0.0298(7) 0.0514(8) 0.0284(7) 0.0123(6) -0.0044(5) -0.0222(6)
    N1A 0.0156(5) 0.0144(5) 0.0133(5) 0.0020(4) 0.0000(4) 0.0005(4)
    N2A 0.0155(5) 0.0162(5) 0.0127(5) 0.0034(4) -0.0012(4) 0.0005(4)
    N3A 0.0197(6) 0.0190(6) 0.0154(6) -0.0020(5) -0.0026(5) 0.0025(5)
    N4A 0.0200(6) 0.0367(8) 0.0131(6) 0.0121(6) -0.0037(5) -0.0044(5)
    C1A 0.0136(6) 0.0132(6) 0.0140(6) 0.0018(5) 0.0004(5) 0.0006(5)
    C2A 0.0134(6) 0.0169(6) 0.0151(7) 0.0018(5) -0.0004(5) 0.0021(5)
    C3A 0.0157(6) 0.0166(6) 0.0136(6) -0.0002(5) 0.0000(5) 0.0004(5)
    C4A 0.0180(7) 0.0186(7) 0.0160(7) 0.0039(5) 0.0018(5) -0.0010(5)
    C5A 0.0154(6) 0.0200(7) 0.0184(7) 0.0056(5) -0.0007(5) 0.0001(5)
    C6A 0.0142(6) 0.0153(6) 0.0156(7) 0.0010(5) -0.0004(5) 0.0018(5)
    C7A 0.0145(6) 0.0124(6) 0.0153(6) 0.0006(5) -0.0001(5) 0.0017(5)
    C8A 0.0166(6) 0.0124(6) 0.0131(6) 0.0019(5) 0.0000(5) 0.0020(5)
    C9A 0.0158(6) 0.0184(7) 0.0150(7) 0.0002(5) 0.0010(5) 0.0027(5)
    C10A 0.0163(6) 0.0196(7) 0.0147(7) 0.0000(5) -0.0019(5) 0.0011(5)
    C11A 0.0184(6) 0.0185(7) 0.0119(6) 0.0048(5) -0.0003(5) 0.0034(5)
    C12A 0.0152(6) 0.0213(7) 0.0159(7) 0.0040(5) 0.0018(5) 0.0035(5)
    C13A 0.0141(6) 0.0177(6) 0.0169(7) 0.0023(5) -0.0006(5) 0.0023(5)
    C14A 0.0184(6) 0.0167(6) 0.0146(7) 0.0002(5) 0.0016(5) 0.0005(5)
    C15A 0.0358(9) 0.0258(8) 0.0131(7) 0.0072(7) -0.0028(6) -0.0033(6)
    C16A 0.0399(10) 0.0419(11) 0.0213(8) 0.0027(8) 0.0081(7) -0.0047(7)
    C17A 0.0135(6) 0.0189(7) 0.0152(7) 0.0038(5) -0.0027(5) 0.0024(5)
    C18A 0.0201(7) 0.0163(6) 0.0181(7) -0.0003(5) -0.0049(5) 0.0013(5)
    C19A 0.0254(7) 0.0141(6) 0.0203(7) 0.0020(6) -0.0060(6) 0.0012(5)
    C20A 0.0312(9) 0.0318(9) 0.0245(8) -0.0057(7) 0.0041(7) 0.0061(7)
    C21A 0.0381(10) 0.0381(10) 0.0214(8) 0.0013(8) 0.0082(7) 0.0010(7)
    C22A 0.0326(9) 0.0273(8) 0.0178(7) -0.0010(7) -0.0050(6) -0.0015(6)
    C23A 0.0162(6) 0.0180(7) 0.0204(7) 0.0008(5) -0.0052(5) 0.0036(5)
    C24A 0.0185(7) 0.0396(10) 0.0218(8) 0.0042(7) -0.0040(6) -0.0094(7)
    C25A 0.0316(9) 0.0608(13) 0.0186(8) 0.0215(9) -0.0048(7) -0.0074(8)
    C26A 0.0340(9) 0.0451(11) 0.0210(8) 0.0200(8) -0.0024(7) -0.0054(7)
    C27A 0.0281(8) 0.0307(9) 0.0233(8) 0.0136(7) -0.0038(6) -0.0065(7)
    O1B 0.0226(5) 0.0223(5) 0.0136(5) 0.0063(4) -0.0013(4) -0.0044(4)
    O2B 0.0198(5) 0.0301(6) 0.0170(5) 0.0051(4) -0.0046(4) -0.0032(4)
    O3B 0.0177(5) 0.0255(6) 0.0272(6) -0.0001(4) 0.0021(4) 0.0081(5)
    O4B 0.0312(6) 0.0290(6) 0.0141(5) 0.0029(5) 0.0024(4) -0.0023(4)
    N1B 0.0174(5) 0.0146(5) 0.0112(5) 0.0029(4) -0.0010(4) -0.0001(4)
    N2B 0.0140(5) 0.0163(5) 0.0117(5) 0.0021(4) -0.0019(4) -0.0001(4)
    N3B 0.0165(6) 0.0202(6) 0.0149(6) 0.0002(5) -0.0010(4) 0.0037(5)
    N4B 0.0205(6) 0.0201(6) 0.0107(5) -0.0014(5) 0.0011(4) -0.0017(4)
    C1B 0.0144(6) 0.0131(6) 0.0117(6) 0.0016(5) -0.0003(5) -0.0003(5)
    C2B 0.0148(6) 0.0165(6) 0.0131(6) 0.0027(5) -0.0016(5) 0.0007(5)
    C3B 0.0158(6) 0.0174(6) 0.0128(6) 0.0018(5) -0.0008(5) -0.0001(5)
    C4B 0.0167(6) 0.0199(7) 0.0147(7) 0.0051(5) 0.0008(5) -0.0018(5)
    C5B 0.0152(6) 0.0210(7) 0.0160(7) 0.0055(5) -0.0004(5) 0.0003(5)
    C6B 0.0143(6) 0.0160(6) 0.0124(6) 0.0010(5) -0.0018(5) 0.0008(5)
    C7B 0.0153(6) 0.0122(6) 0.0133(6) 0.0001(5) -0.0006(5) 0.0014(5)
    C8B 0.0172(6) 0.0134(6) 0.0109(6) 0.0015(5) -0.0011(5) 0.0009(5)
    C9B 0.0178(6) 0.0168(6) 0.0119(6) -0.0010(5) 0.0016(5) 0.0024(5)
    C10B 0.0184(6) 0.0172(6) 0.0128(6) -0.0026(5) -0.0009(5) 0.0009(5)
    C11B 0.0206(7) 0.0153(6) 0.0096(6) 0.0016(5) -0.0013(5) 0.0015(5)
    C12B 0.0158(6) 0.0211(7) 0.0148(7) 0.0018(5) 0.0008(5) 0.0008(5)
    C13B 0.0153(6) 0.0170(6) 0.0155(7) 0.0002(5) -0.0014(5) 0.0008(5)
    C14B 0.0189(7) 0.0176(6) 0.0136(6) 0.0017(5) 0.0001(5) -0.0017(5)
    C15B 0.0289(8) 0.0231(7) 0.0121(7) 0.0029(6) -0.0027(6) -0.0045(5)
    C16B 0.0360(10) 0.0642(14) 0.0193(9) 0.0046(9) 0.0058(7) -0.0061(8)
    C17B 0.0132(6) 0.0197(7) 0.0142(6) 0.0026(5) -0.0032(5) 0.0031(5)
    C18B 0.0235(7) 0.0165(7) 0.0173(7) 0.0023(5) -0.0059(6) 0.0014(5)
    C19B 0.0247(7) 0.0190(7) 0.0178(7) 0.0058(6) -0.0039(6) 0.0025(5)
    C20B 0.0234(8) 0.0283(8) 0.0242(8) -0.0039(6) 0.0050(6) 0.0051(6)
    C21B 0.0246(8) 0.0320(9) 0.0200(8) 0.0021(7) 0.0062(6) 0.0021(6)
    C22B 0.0247(7) 0.0249(8) 0.0147(7) 0.0007(6) -0.0020(6) 0.0026(6)
    C23B 0.0148(6) 0.0209(7) 0.0160(7) 0.0016(5) -0.0042(5) 0.0062(5)
    C24B 0.0218(7) 0.0264(8) 0.0164(7) -0.0013(6) -0.0006(6) -0.0039(6)
    C25B 0.0272(8) 0.0260(8) 0.0196(8) -0.0015(6) 0.0000(6) -0.0044(6)
    C26B 0.0288(8) 0.0247(8) 0.0188(7) 0.0007(6) 0.0060(6) -0.0023(6)
    C27B 0.0296(8) 0.0220(7) 0.0176(7) -0.0023(6) 0.0070(6) -0.0012(6)
    O1WA 0.0230(6) 0.0226(6) 0.0512(8) 0.0041(5) -0.0005(6) 0.0104(6)
    O1WB 0.0237(6) 0.0195(6) 0.0827(12) 0.0014(5) -0.0133(7) 0.0104(7)
_geom_special_details
;
All e.s.d.'s (except the e.s.d. in the dihedral angle between two l.s. planes)
are estimated using the full covariance matrix. The cell e.s.d.'s are taken
into account individually in the estimation of e.s.d.'s in distances, angles
and torsion angles; correlations between e.s.d.'s in cell parameters are only
used when they are defined by crystal symmetry. An approximate (isotropic)
treatment of cell e.s.d.'s is used for estimating e.s.d.'s involving l.s.
planes.
;
loop_
    _geom_bond_atom_site_label_1
    _geom_bond_atom_site_label_2
    _geom_bond_site_symmetry_2
    _geom_bond_distance
    _geom_bond_publ_flag
    O1A C14A . 1.3455(17) ?
    O1A C15A . 1.4515(18) ?
    O2A C14A . 1.2149(18) ?
    O3A C23A . 1.2344(19) ?
    O4A C25A . 1.392(2) ?
    O4A C26A . 1.396(2) ?
    N1A C7A . 1.3264(17) ?
    N1A C1A . 1.3864(17) ?
    N2A C6A . 1.3808(17) ?
    N2A C7A . 1.3824(17) ?
    N2A C17A . 1.4669(17) ?
    N3A C23A . 1.3427(18) ?
    N3A C19A . 1.4546(19) ?
    N3A C20A . 1.456(2) ?
    N4A C11A . 1.4001(18) ?
    N4A C24A . 1.4330(19) ?
    N4A C27A . 1.445(2) ?
    C1A C2A . 1.3959(18) ?
    C1A C6A . 1.4053(18) ?
    C2A C3A . 1.3877(19) ?
    C2A H2AA . 0.9500 ?
    C3A C4A . 1.4138(19) ?
    C3A C14A . 1.4857(19) ?
    C4A C5A . 1.3852(19) ?
    C4A H4AA . 0.9500 ?
    C5A C6A . 1.3993(19) ?
    C5A H5AA . 0.9500 ?
    C7A C8A . 1.4694(19) ?
    C8A C9A . 1.3961(18) ?
    C8A C13A . 1.3992(19) ?
    C9A C10A . 1.387(2) ?
    C9A H9AA . 0.9500 ?
    C10A C11A . 1.403(2) ?
    C10A H10A . 0.9500 ?
    C11A C12A . 1.4029(19) ?
    C12A C13A . 1.378(2) ?
    C12A H12A . 0.9500 ?
    C13A H13A . 0.9500 ?
    C15A C16A . 1.496(2) ?
    C15A H15A . 0.9900 ?
    C15A H15B . 0.9900 ?
    C16A H16A . 0.9800 ?
    C16A H16B . 0.9800 ?
    C16A H16C . 0.9800 ?
    C17A C18A . 1.523(2) ?
    C17A H17A . 0.9900 ?
    C17A H17B . 0.9900 ?
    C18A C19A . 1.5271(19) ?
    C18A H18A . 0.9900 ?
    C18A H18B . 0.9900 ?
    C19A H19A . 0.9900 ?
    C19A H19B . 0.9900 ?
    C20A C21A . 1.536(2) ?
    C20A H20A . 0.9900 ?
    C20A H20B . 0.9900 ?
    C21A C22A . 1.528(3) ?
    C21A H21A . 0.9900 ?
    C21A H21B . 0.9900 ?
    C22A C23A . 1.506(2) ?
    C22A H22A . 0.9900 ?
    C22A H22B . 0.9900 ?
    C24A C25A . 1.488(2) ?
    C24A H24A . 0.9900 ?
    C24A H24B . 0.9900 ?
    C25A H25A . 0.9900 ?
    C25A H25B . 0.9900 ?
    C26A C27A . 1.483(2) ?
    C26A H26A . 0.9900 ?
    C26A H26B . 0.9900 ?
    C27A H27A . 0.9900 ?
    C27A H27B . 0.9900 ?
    O1B C14B . 1.3482(17) ?
    O1B C15B . 1.4514(17) ?
    O2B C14B . 1.2070(17) ?
    O3B C23B . 1.2377(18) ?
    O4B C25B . 1.420(2) ?
    O4B C26B . 1.4235(19) ?
    N1B C7B . 1.3247(17) ?
    N1B C1B . 1.3869(17) ?
    N2B C6B . 1.3773(17) ?
    N2B C7B . 1.3830(18) ?
    N2B C17B . 1.4642(17) ?
    N3B C23B . 1.3456(18) ?
    N3B C19B . 1.4558(19) ?
    N3B C20B . 1.462(2) ?
    N4B C11B . 1.4080(17) ?
    N4B C24B . 1.4591(18) ?
    N4B C27B . 1.468(2) ?
    C1B C2B . 1.3953(18) ?
    C1B C6B . 1.4089(18) ?
    C2B C3B . 1.3906(19) ?
    C2B H2BA . 0.9500 ?
    C3B C4B . 1.4124(19) ?
    C3B C14B . 1.4865(19) ?
    C4B C5B . 1.3824(19) ?
    C4B H4BA . 0.9500 ?
    C5B C6B . 1.3947(19) ?
    C5B H5BA . 0.9500 ?
    C7B C8B . 1.4707(18) ?
    C8B C9B . 1.3957(18) ?
    C8B C13B . 1.400(2) ?
    C9B C10B . 1.3867(19) ?
    C9B H9BA . 0.9500 ?
    C10B C11B . 1.404(2) ?
    C10B H10B . 0.9500 ?
    C11B C12B . 1.4115(19) ?
    C12B C13B . 1.3835(19) ?
    C12B H12B . 0.9500 ?
    C13B H13B . 0.9500 ?
    C15B C16B . 1.492(2) ?
    C15B H15C . 0.9900 ?
    C15B H15D . 0.9900 ?
    C16B H16D . 0.9800 ?
    C16B H16E . 0.9800 ?
    C16B H16F . 0.9800 ?
    C17B C18B . 1.522(2) ?
    C17B H17C . 0.9900 ?
    C17B H17D . 0.9900 ?
    C18B C19B . 1.5281(19) ?
    C18B H18C . 0.9900 ?
    C18B H18D . 0.9900 ?
    C19B H19C . 0.9900 ?
    C19B H19D . 0.9900 ?
    C20B C21B . 1.533(2) ?
    C20B H20C . 0.9900 ?
    C20B H20D . 0.9900 ?
    C21B C22B . 1.527(2) ?
    C21B H21C . 0.9900 ?
    C21B H21D . 0.9900 ?
    C22B C23B . 1.509(2) ?
    C22B H22C . 0.9900 ?
    C22B H22D . 0.9900 ?
    C24B C25B . 1.519(2) ?
    C24B H24C . 0.9900 ?
    C24B H24D . 0.9900 ?
    C25B H25C . 0.9900 ?
    C25B H25D . 0.9900 ?
    C26B C27B . 1.509(2) ?
    C26B H26C . 0.9900 ?
    C26B H26D . 0.9900 ?
    C27B H27C . 0.9900 ?
    C27B H27D . 0.9900 ?
    O1WA H1WA . 0.88(3) ?
    O1WA H2WA . 0.91(3) ?
    O1WB H1WB . 0.87(3) ?
    O1WB H2WB . 0.84(3) ?
loop_
    _geom_angle_atom_site_label_1
    _geom_angle_atom_site_label_2
    _geom_angle_atom_site_label_3
    _geom_angle_site_symmetry_1
    _geom_angle_site_symmetry_3
    _geom_angle
    _geom_angle_publ_flag
    C14A O1A C15A . . 115.63(12) ?
    C25A O4A C26A . . 113.58(13) ?
    C7A N1A C1A . . 105.09(11) ?
    C6A N2A C7A . . 106.39(11) ?
    C6A N2A C17A . . 124.43(11) ?
    C7A N2A C17A . . 128.26(12) ?
    C23A N3A C19A . . 124.63(13) ?
    C23A N3A C20A . . 113.69(13) ?
    C19A N3A C20A . . 121.42(13) ?
    C11A N4A C24A . . 118.85(13) ?
    C11A N4A C27A . . 117.46(12) ?
    C24A N4A C27A . . 113.95(13) ?
    N1A C1A C2A . . 129.91(12) ?
    N1A C1A C6A . . 109.98(12) ?
    C2A C1A C6A . . 120.11(12) ?
    C3A C2A C1A . . 117.90(12) ?
    C3A C2A H2AA . . 121.0 ?
    C1A C2A H2AA . . 121.0 ?
    C2A C3A C4A . . 121.23(13) ?
    C2A C3A C14A . . 117.83(12) ?
    C4A C3A C14A . . 120.93(12) ?
    C5A C4A C3A . . 121.70(13) ?
    C5A C4A H4AA . . 119.1 ?
    C3A C4A H4AA . . 119.1 ?
    C4A C5A C6A . . 116.38(13) ?
    C4A C5A H5AA . . 121.8 ?
    C6A C5A H5AA . . 121.8 ?
    N2A C6A C5A . . 131.51(13) ?
    N2A C6A C1A . . 105.81(12) ?
    C5A C6A C1A . . 122.68(13) ?
    N1A C7A N2A . . 112.72(12) ?
    N1A C7A C8A . . 122.28(12) ?
    N2A C7A C8A . . 124.98(12) ?
    C9A C8A C13A . . 117.83(12) ?
    C9A C8A C7A . . 124.42(13) ?
    C13A C8A C7A . . 117.68(12) ?
    C10A C9A C8A . . 121.15(13) ?
    C10A C9A H9AA . . 119.4 ?
    C8A C9A H9AA . . 119.4 ?
    C9A C10A C11A . . 120.90(13) ?
    C9A C10A H10A . . 119.5 ?
    C11A C10A H10A . . 119.5 ?
    N4A C11A C12A . . 119.47(13) ?
    N4A C11A C10A . . 122.80(13) ?
    C12A C11A C10A . . 117.70(13) ?
    C13A C12A C11A . . 121.08(13) ?
    C13A C12A H12A . . 119.5 ?
    C11A C12A H12A . . 119.5 ?
    C12A C13A C8A . . 121.31(13) ?
    C12A C13A H13A . . 119.3 ?
    C8A C13A H13A . . 119.3 ?
    O2A C14A O1A . . 123.10(13) ?
    O2A C14A C3A . . 124.59(13) ?
    O1A C14A C3A . . 112.30(12) ?
    O1A C15A C16A . . 106.53(14) ?
    O1A C15A H15A . . 110.4 ?
    C16A C15A H15A . . 110.4 ?
    O1A C15A H15B . . 110.4 ?
    C16A C15A H15B . . 110.4 ?
    H15A C15A H15B . . 108.6 ?
    C15A C16A H16A . . 109.5 ?
    C15A C16A H16B . . 109.5 ?
    H16A C16A H16B . . 109.5 ?
    C15A C16A H16C . . 109.5 ?
    H16A C16A H16C . . 109.5 ?
    H16B C16A H16C . . 109.5 ?
    N2A C17A C18A . . 112.28(11) ?
    N2A C17A H17A . . 109.1 ?
    C18A C17A H17A . . 109.1 ?
    N2A C17A H17B . . 109.1 ?
    C18A C17A H17B . . 109.1 ?
    H17A C17A H17B . . 107.9 ?
    C17A C18A C19A . . 111.11(12) ?
    C17A C18A H18A . . 109.4 ?
    C19A C18A H18A . . 109.4 ?
    C17A C18A H18B . . 109.4 ?
    C19A C18A H18B . . 109.4 ?
    H18A C18A H18B . . 108.0 ?
    N3A C19A C18A . . 112.24(12) ?
    N3A C19A H19A . . 109.2 ?
    C18A C19A H19A . . 109.2 ?
    N3A C19A H19B . . 109.2 ?
    C18A C19A H19B . . 109.2 ?
    H19A C19A H19B . . 107.9 ?
    N3A C20A C21A . . 103.17(13) ?
    N3A C20A H20A . . 111.1 ?
    C21A C20A H20A . . 111.1 ?
    N3A C20A H20B . . 111.1 ?
    C21A C20A H20B . . 111.1 ?
    H20A C20A H20B . . 109.1 ?
    C22A C21A C20A . . 103.56(14) ?
    C22A C21A H21A . . 111.0 ?
    C20A C21A H21A . . 111.0 ?
    C22A C21A H21B . . 111.0 ?
    C20A C21A H21B . . 111.0 ?
    H21A C21A H21B . . 109.0 ?
    C23A C22A C21A . . 104.34(12) ?
    C23A C22A H22A . . 110.9 ?
    C21A C22A H22A . . 110.9 ?
    C23A C22A H22B . . 110.9 ?
    C21A C22A H22B . . 110.9 ?
    H22A C22A H22B . . 108.9 ?
    O3A C23A N3A . . 125.12(14) ?
    O3A C23A C22A . . 126.42(13) ?
    N3A C23A C22A . . 108.45(13) ?
    N4A C24A C25A . . 112.80(14) ?
    N4A C24A H24A . . 109.0 ?
    C25A C24A H24A . . 109.0 ?
    N4A C24A H24B . . 109.0 ?
    C25A C24A H24B . . 109.0 ?
    H24A C24A H24B . . 107.8 ?
    O4A C25A C24A . . 116.21(15) ?
    O4A C25A H25A . . 108.2 ?
    C24A C25A H25A . . 108.2 ?
    O4A C25A H25B . . 108.2 ?
    C24A C25A H25B . . 108.2 ?
    H25A C25A H25B . . 107.4 ?
    O4A C26A C27A . . 115.26(15) ?
    O4A C26A H26A . . 108.5 ?
    C27A C26A H26A . . 108.5 ?
    O4A C26A H26B . . 108.5 ?
    C27A C26A H26B . . 108.5 ?
    H26A C26A H26B . . 107.5 ?
    N4A C27A C26A . . 113.01(14) ?
    N4A C27A H27A . . 109.0 ?
    C26A C27A H27A . . 109.0 ?
    N4A C27A H27B . . 109.0 ?
    C26A C27A H27B . . 109.0 ?
    H27A C27A H27B . . 107.8 ?
    C14B O1B C15B . . 116.99(11) ?
    C25B O4B C26B . . 109.43(12) ?
    C7B N1B C1B . . 105.19(11) ?
    C6B N2B C7B . . 106.63(11) ?
    C6B N2B C17B . . 124.46(11) ?
    C7B N2B C17B . . 128.17(11) ?
    C23B N3B C19B . . 124.77(13) ?
    C23B N3B C20B . . 113.41(12) ?
    C19B N3B C20B . . 121.79(12) ?
    C11B N4B C24B . . 117.25(12) ?
    C11B N4B C27B . . 116.73(12) ?
    C24B N4B C27B . . 110.38(12) ?
    N1B C1B C2B . . 130.21(12) ?
    N1B C1B C6B . . 109.88(11) ?
    C2B C1B C6B . . 119.91(12) ?
    C3B C2B C1B . . 117.82(12) ?
    C3B C2B H2BA . . 121.1 ?
    C1B C2B H2BA . . 121.1 ?
    C2B C3B C4B . . 121.27(12) ?
    C2B C3B C14B . . 117.65(12) ?
    C4B C3B C14B . . 121.07(12) ?
    C5B C4B C3B . . 121.69(13) ?
    C5B C4B H4BA . . 119.2 ?
    C3B C4B H4BA . . 119.2 ?
    C4B C5B C6B . . 116.50(13) ?
    C4B C5B H5BA . . 121.8 ?
    C6B C5B H5BA . . 121.8 ?
    N2B C6B C5B . . 131.51(13) ?
    N2B C6B C1B . . 105.69(12) ?
    C5B C6B C1B . . 122.80(12) ?
    N1B C7B N2B . . 112.61(12) ?
    N1B C7B C8B . . 123.05(12) ?
    N2B C7B C8B . . 124.34(12) ?
    C9B C8B C13B . . 117.60(12) ?
    C9B C8B C7B . . 123.58(13) ?
    C13B C8B C7B . . 118.75(12) ?
    C10B C9B C8B . . 121.37(13) ?
    C10B C9B H9BA . . 119.3 ?
    C8B C9B H9BA . . 119.3 ?
    C9B C10B C11B . . 121.43(13) ?
    C9B C10B H10B . . 119.3 ?
    C11B C10B H10B . . 119.3 ?
    C10B C11B N4B . . 121.98(12) ?
    C10B C11B C12B . . 116.94(12) ?
    N4B C11B C12B . . 121.06(13) ?
    C13B C12B C11B . . 121.28(13) ?
    C13B C12B H12B . . 119.4 ?
    C11B C12B H12B . . 119.4 ?
    C12B C13B C8B . . 121.37(13) ?
    C12B C13B H13B . . 119.3 ?
    C8B C13B H13B . . 119.3 ?
    O2B C14B O1B . . 123.61(13) ?
    O2B C14B C3B . . 124.76(13) ?
    O1B C14B C3B . . 111.62(12) ?
    O1B C15B C16B . . 106.61(13) ?
    O1B C15B H15C . . 110.4 ?
    C16B C15B H15C . . 110.4 ?
    O1B C15B H15D . . 110.4 ?
    C16B C15B H15D . . 110.4 ?
    H15C C15B H15D . . 108.6 ?
    C15B C16B H16D . . 109.5 ?
    C15B C16B H16E . . 109.5 ?
    H16D C16B H16E . . 109.5 ?
    C15B C16B H16F . . 109.5 ?
    H16D C16B H16F . . 109.5 ?
    H16E C16B H16F . . 109.5 ?
    N2B C17B C18B . . 112.14(11) ?
    N2B C17B H17C . . 109.2 ?
    C18B C17B H17C . . 109.2 ?
    N2B C17B H17D . . 109.2 ?
    C18B C17B H17D . . 109.2 ?
    H17C C17B H17D . . 107.9 ?
    C17B C18B C19B . . 110.76(12) ?
    C17B C18B H18C . . 109.5 ?
    C19B C18B H18C . . 109.5 ?
    C17B C18B H18D . . 109.5 ?
    C19B C18B H18D . . 109.5 ?
    H18C C18B H18D . . 108.1 ?
    N3B C19B C18B . . 111.28(12) ?
    N3B C19B H19C . . 109.4 ?
    C18B C19B H19C . . 109.4 ?
    N3B C19B H19D . . 109.4 ?
    C18B C19B H19D . . 109.4 ?
    H19C C19B H19D . . 108.0 ?
    N3B C20B C21B . . 103.47(13) ?
    N3B C20B H20C . . 111.1 ?
    C21B C20B H20C . . 111.1 ?
    N3B C20B H20D . . 111.1 ?
    C21B C20B H20D . . 111.1 ?
    H20C C20B H20D . . 109.0 ?
    C22B C21B C20B . . 103.60(13) ?
    C22B C21B H21C . . 111.0 ?
    C20B C21B H21C . . 111.0 ?
    C22B C21B H21D . . 111.0 ?
    C20B C21B H21D . . 111.0 ?
    H21C C21B H21D . . 109.0 ?
    C23B C22B C21B . . 104.39(12) ?
    C23B C22B H22C . . 110.9 ?
    C21B C22B H22C . . 110.9 ?
    C23B C22B H22D . . 110.9 ?
    C21B C22B H22D . . 110.9 ?
    H22C C22B H22D . . 108.9 ?
    O3B C23B N3B . . 124.75(14) ?
    O3B C23B C22B . . 126.85(13) ?
    N3B C23B C22B . . 108.40(13) ?
    N4B C24B C25B . . 111.00(13) ?
    N4B C24B H24C . . 109.4 ?
    C25B C24B H24C . . 109.4 ?
    N4B C24B H24D . . 109.4 ?
    C25B C24B H24D . . 109.4 ?
    H24C C24B H24D . . 108.0 ?
    O4B C25B C24B . . 111.78(13) ?
    O4B C25B H25C . . 109.3 ?
    C24B C25B H25C . . 109.3 ?
    O4B C25B H25D . . 109.3 ?
    C24B C25B H25D . . 109.3 ?
    H25C C25B H25D . . 107.9 ?
    O4B C26B C27B . . 110.79(13) ?
    O4B C26B H26C . . 109.5 ?
    C27B C26B H26C . . 109.5 ?
    O4B C26B H26D . . 109.5 ?
    C27B C26B H26D . . 109.5 ?
    H26C C26B H26D . . 108.1 ?
    N4B C27B C26B . . 110.81(13) ?
    N4B C27B H27C . . 109.5 ?
    C26B C27B H27C . . 109.5 ?
    N4B C27B H27D . . 109.5 ?
    C26B C27B H27D . . 109.5 ?
    H27C C27B H27D . . 108.1 ?
    H1WA O1WA H2WA . . 103(2) ?
    H1WB O1WB H2WB . . 108(2) ?
loop_
    _geom_torsion_atom_site_label_1
    _geom_torsion_atom_site_label_2
    _geom_torsion_atom_site_label_3
    _geom_torsion_atom_site_label_4
    _geom_torsion_site_symmetry_1
    _geom_torsion_site_symmetry_2
    _geom_torsion_site_symmetry_3
    _geom_torsion_site_symmetry_4
    _geom_torsion
    _geom_torsion_publ_flag
    C7A N1A C1A C2A . . . . 179.95(15) ?
    C7A N1A C1A C6A . . . . -0.31(15) ?
    N1A C1A C2A C3A . . . . 179.21(14) ?
    C6A C1A C2A C3A . . . . -0.5(2) ?
    C1A C2A C3A C4A . . . . 0.2(2) ?
    C1A C2A C3A C14A . . . . -178.72(13) ?
    C2A C3A C4A C5A . . . . -0.1(2) ?
    C14A C3A C4A C5A . . . . 178.81(14) ?
    C3A C4A C5A C6A . . . . 0.2(2) ?
    C7A N2A C6A C5A . . . . 179.00(15) ?
    C17A N2A C6A C5A . . . . 9.2(2) ?
    C7A N2A C6A C1A . . . . -0.55(15) ?
    C17A N2A C6A C1A . . . . -170.37(13) ?
    C4A C5A C6A N2A . . . . 179.96(15) ?
    C4A C5A C6A C1A . . . . -0.6(2) ?
    N1A C1A C6A N2A . . . . 0.54(16) ?
    C2A C1A C6A N2A . . . . -179.68(13) ?
    N1A C1A C6A C5A . . . . -179.05(13) ?
    C2A C1A C6A C5A . . . . 0.7(2) ?
    C1A N1A C7A N2A . . . . -0.05(16) ?
    C1A N1A C7A C8A . . . . 178.61(12) ?
    C6A N2A C7A N1A . . . . 0.39(16) ?
    C17A N2A C7A N1A . . . . 169.69(13) ?
    C6A N2A C7A C8A . . . . -178.23(13) ?
    C17A N2A C7A C8A . . . . -8.9(2) ?
    N1A C7A C8A C9A . . . . 141.68(15) ?
    N2A C7A C8A C9A . . . . -39.8(2) ?
    N1A C7A C8A C13A . . . . -35.0(2) ?
    N2A C7A C8A C13A . . . . 143.50(14) ?
    C13A C8A C9A C10A . . . . -1.5(2) ?
    C7A C8A C9A C10A . . . . -178.16(13) ?
    C8A C9A C10A C11A . . . . 0.1(2) ?
    C24A N4A C11A C12A . . . . -170.35(15) ?
    C27A N4A C11A C12A . . . . 45.7(2) ?
    C24A N4A C11A C10A . . . . 7.4(2) ?
    C27A N4A C11A C10A . . . . -136.52(16) ?
    C9A C10A C11A N4A . . . . -176.83(14) ?
    C9A C10A C11A C12A . . . . 1.0(2) ?
    N4A C11A C12A C13A . . . . 177.14(14) ?
    C10A C11A C12A C13A . . . . -0.8(2) ?
    C11A C12A C13A C8A . . . . -0.6(2) ?
    C9A C8A C13A C12A . . . . 1.7(2) ?
    C7A C8A C13A C12A . . . . 178.62(13) ?
    C15A O1A C14A O2A . . . . -1.4(2) ?
    C15A O1A C14A C3A . . . . 179.14(13) ?
    C2A C3A C14A O2A . . . . 3.4(2) ?
    C4A C3A C14A O2A . . . . -175.51(15) ?
    C2A C3A C14A O1A . . . . -177.09(12) ?
    C4A C3A C14A O1A . . . . 4.0(2) ?
    C14A O1A C15A C16A . . . . -172.75(14) ?
    C6A N2A C17A C18A . . . . 85.14(17) ?
    C7A N2A C17A C18A . . . . -82.40(17) ?
    N2A C17A C18A C19A . . . . 168.93(12) ?
    C23A N3A C19A C18A . . . . 94.52(17) ?
    C20A N3A C19A C18A . . . . -91.63(17) ?
    C17A C18A C19A N3A . . . . -76.53(16) ?
    C23A N3A C20A C21A . . . . -17.48(18) ?
    C19A N3A C20A C21A . . . . 168.04(14) ?
    N3A C20A C21A C22A . . . . 24.94(18) ?
    C20A C21A C22A C23A . . . . -24.16(18) ?
    C19A N3A C23A O3A . . . . -3.0(2) ?
    C20A N3A C23A O3A . . . . -177.29(15) ?
    C19A N3A C23A C22A . . . . 176.23(13) ?
    C20A N3A C23A C22A . . . . 1.95(18) ?
    C21A C22A C23A O3A . . . . -166.17(15) ?
    C21A C22A C23A N3A . . . . 14.59(17) ?
    C11A N4A C24A C25A . . . . 170.14(16) ?
    C27A N4A C24A C25A . . . . -44.7(2) ?
    C26A O4A C25A C24A . . . . -46.8(3) ?
    N4A C24A C25A O4A . . . . 45.7(3) ?
    C25A O4A C26A C27A . . . . 47.3(2) ?
    C11A N4A C27A C26A . . . . -168.58(15) ?
    C24A N4A C27A C26A . . . . 45.7(2) ?
    O4A C26A C27A N4A . . . . -47.1(2) ?
    C7B N1B C1B C2B . . . . -179.34(15) ?
    C7B N1B C1B C6B . . . . 0.25(16) ?
    N1B C1B C2B C3B . . . . 179.76(14) ?
    C6B C1B C2B C3B . . . . 0.2(2) ?
    C1B C2B C3B C4B . . . . -0.7(2) ?
    C1B C2B C3B C14B . . . . 179.18(13) ?
    C2B C3B C4B C5B . . . . 0.5(2) ?
    C14B C3B C4B C5B . . . . -179.44(14) ?
    C3B C4B C5B C6B . . . . 0.3(2) ?
    C7B N2B C6B C5B . . . . 178.63(15) ?
    C17B N2B C6B C5B . . . . 7.7(2) ?
    C7B N2B C6B C1B . . . . -0.42(15) ?
    C17B N2B C6B C1B . . . . -171.32(12) ?
    C4B C5B C6B N2B . . . . -179.76(15) ?
    C4B C5B C6B C1B . . . . -0.9(2) ?
    N1B C1B C6B N2B . . . . 0.12(16) ?
    C2B C1B C6B N2B . . . . 179.75(13) ?
    N1B C1B C6B C5B . . . . -179.03(13) ?
    C2B C1B C6B C5B . . . . 0.6(2) ?
    C1B N1B C7B N2B . . . . -0.53(16) ?
    C1B N1B C7B C8B . . . . 179.32(13) ?
    C6B N2B C7B N1B . . . . 0.62(16) ?
    C17B N2B C7B N1B . . . . 171.07(13) ?
    C6B N2B C7B C8B . . . . -179.23(13) ?
    C17B N2B C7B C8B . . . . -8.8(2) ?
    N1B C7B C8B C9B . . . . 133.39(15) ?
    N2B C7B C8B C9B . . . . -46.8(2) ?
    N1B C7B C8B C13B . . . . -43.5(2) ?
    N2B C7B C8B C13B . . . . 136.29(14) ?
    C13B C8B C9B C10B . . . . 0.3(2) ?
    C7B C8B C9B C10B . . . . -176.69(13) ?
    C8B C9B C10B C11B . . . . -1.0(2) ?
    C9B C10B C11B N4B . . . . 178.81(13) ?
    C9B C10B C11B C12B . . . . 0.7(2) ?
    C24B N4B C11B C10B . . . . 11.1(2) ?
    C27B N4B C11B C10B . . . . 145.42(14) ?
    C24B N4B C11B C12B . . . . -170.82(14) ?
    C27B N4B C11B C12B . . . . -36.54(19) ?
    C10B C11B C12B C13B . . . . 0.2(2) ?
    N4B C11B C12B C13B . . . . -177.93(13) ?
    C11B C12B C13B C8B . . . . -0.9(2) ?
    C9B C8B C13B C12B . . . . 0.6(2) ?
    C7B C8B C13B C12B . . . . 177.74(13) ?
    C15B O1B C14B O2B . . . . -1.9(2) ?
    C15B O1B C14B C3B . . . . 176.96(12) ?
    C2B C3B C14B O2B . . . . 8.8(2) ?
    C4B C3B C14B O2B . . . . -171.27(15) ?
    C2B C3B C14B O1B . . . . -170.03(13) ?
    C4B C3B C14B O1B . . . . 9.9(2) ?
    C14B O1B C15B C16B . . . . -162.12(15) ?
    C6B N2B C17B C18B . . . . 74.78(17) ?
    C7B N2B C17B C18B . . . . -94.10(17) ?
    N2B C17B C18B C19B . . . . 163.07(12) ?
    C23B N3B C19B C18B . . . . 100.16(16) ?
    C20B N3B C19B C18B . . . . -81.86(17) ?
    C17B C18B C19B N3B . . . . -66.92(17) ?
    C23B N3B C20B C21B . . . . -16.40(17) ?
    C19B N3B C20B C21B . . . . 165.41(13) ?
    N3B C20B C21B C22B . . . . 24.60(16) ?
    C20B C21B C22B C23B . . . . -24.49(16) ?
    C19B N3B C23B O3B . . . . -0.6(2) ?
    C20B N3B C23B O3B . . . . -178.71(14) ?
    C19B N3B C23B C22B . . . . 178.76(12) ?
    C20B N3B C23B C22B . . . . 0.63(17) ?
    C21B C22B C23B O3B . . . . -165.12(14) ?
    C21B C22B C23B N3B . . . . 15.55(16) ?
    C11B N4B C24B C25B . . . . -170.75(13) ?
    C27B N4B C24B C25B . . . . 52.27(17) ?
    C26B O4B C25B C24B . . . . 59.34(17) ?
    N4B C24B C25B O4B . . . . -55.84(18) ?
    C25B O4B C26B C27B . . . . -60.60(17) ?
    C11B N4B C27B C26B . . . . 168.84(13) ?
    C24B N4B C27B C26B . . . . -53.93(17) ?
    O4B C26B C27B N4B . . . . 58.54(18) ?
loop_
    _geom_hbond_atom_site_label_D
    _geom_hbond_atom_site_label_H
    _geom_hbond_atom_site_label_A
    _geom_hbond_site_symmetry_A
    _geom_hbond_distance_DH
    _geom_hbond_distance_HA
    _geom_hbond_distance_DA
    _geom_hbond_angle_DHA
    _geom_hbond_publ_flag
    C17A H17B O3A . 0.99 2.50 3.2624(18) 133 yes
    O1WA H1WA O3B 2_565 0.88(3) 2.00(3) 2.8652(18) 168(2) yes
    O1WA H2WA N1B 1_565 0.91(3) 2.01(3) 2.9142(18) 172(2) yes
    O1WB H1WB N1A . 0.87(3) 2.05(3) 2.9142(19) 172(2) yes
    O1WB H2WB O3A 2_665 0.83(3) 1.99(3) 2.8218(18) 174(2) yes
    C15A H15B O2B 2_666 0.99 2.59 3.412(2) 141 yes
    C15B H15D O2A 2_666 0.99 2.50 3.227(2) 130 yes
    C17A H17A O3B 2_565 0.99 2.44 3.4334(18) 178 yes
    C17B H17C O3A 2_565 0.99 2.36 3.3274(18) 166 yes
    C25A H25A O2B 1_554 0.99 2.37 3.309(2) 159 yes
    C26A H26B O4B 2_654 0.99 2.54 3.425(2) 148 yes
    C13B H13B Cg1 2_665 0.95 2.87 3.5419(15) 129 yes
    C21B H21D Cg2 1_555 0.99 2.96 3.8494(18) 150 yes
    C24A H24B Cg3 2_665 0.99 2.79 3.7712(19) 172 yes
    C24B H24D Cg4 2_555 0.99 2.67 3.6357(17) 165 yes
_iucr_refine_instructions_details
;
TITL 5Vmorphoa_0m in P-1 (100K)
CELL 0.71073  12.2602  13.7267  15.3163  99.357  93.700  94.003
ZERR    4.00   0.0003   0.0004   0.0004   0.001   0.001   0.001
LATT  1
SFAC C H N O
UNIT 108 136 16 20
TEMP -173.000
SIZE 0.105 0.402 0.666
L.S. 10
BOND $H
FMAP 2 1 60
PLAN 20
OMIT -4 60
OMIT 0 0 1
OMIT -9 -2 12
ACTA
CONF
WGHT      0.0734      1.0729
FVAR       0.27673
O1A   4    0.665372    0.887236    0.483593    11.00000    0.02488    0.02263 =
         0.01301   -0.00233    0.00006    0.00540
O2A   4    0.807255    0.796423    0.448664    11.00000    0.02176    0.02784 =
         0.01754   -0.00059   -0.00231    0.00509
O3A   4    0.252262    0.689225   -0.135507    11.00000    0.01847    0.02124 =
         0.03044    0.00395    0.00183   -0.00058
O4A   4    0.642550    0.322807   -0.463382    11.00000    0.02983    0.05138 =
         0.02842   -0.02218   -0.00439    0.01229
N1A   3    0.682763    0.651227    0.114446    11.00000    0.01562    0.01440 =
         0.01332    0.00046    0.00004    0.00195
N2A   3    0.526336    0.719473    0.081699    11.00000    0.01546    0.01622 =
         0.01272    0.00052   -0.00121    0.00340
N3A   3    0.387607    0.801321   -0.162609    11.00000    0.01967    0.01903 =
         0.01541    0.00254   -0.00262   -0.00199
N4A   3    0.632084    0.450327   -0.298907    11.00000    0.01996    0.03671 =
         0.01307   -0.00438   -0.00374    0.01208
C1A   1    0.654873    0.712906    0.189255    11.00000    0.01365    0.01316 =
         0.01404    0.00063    0.00044    0.00179
C2A   1    0.707935    0.735036    0.274353    11.00000    0.01335    0.01691 =
         0.01512    0.00213   -0.00041    0.00178
AFIX  43
H2AA  2    0.773287    0.705757    0.288670    11.00000   -1.20000
AFIX   0
C3A   1    0.662211    0.801155    0.337379    11.00000    0.01572    0.01660 =
         0.01364    0.00037    0.00003   -0.00024
C4A   1    0.564777    0.844651    0.316427    11.00000    0.01803    0.01855 =
         0.01595   -0.00095    0.00177    0.00390
AFIX  43
H4AA  2    0.535541    0.889580    0.361111    11.00000   -1.20000
AFIX   0
C5A   1    0.510843    0.823449    0.232428    11.00000    0.01536    0.02005 =
         0.01836    0.00006   -0.00075    0.00559
AFIX  43
H5AA  2    0.445518    0.852799    0.218173    11.00000   -1.20000
AFIX   0
C6A   1    0.557802    0.756452    0.169707    11.00000    0.01418    0.01528 =
         0.01555    0.00183   -0.00036    0.00102
C7A   1    0.604649    0.656976    0.051846    11.00000    0.01445    0.01237 =
         0.01532    0.00171   -0.00008    0.00062
C8A   1    0.605345    0.603411   -0.039323    11.00000    0.01662    0.01244 =
         0.01308    0.00202   -0.00003    0.00195
C9A   1    0.511954    0.558655   -0.091387    11.00000    0.01582    0.01835 =
         0.01495    0.00268    0.00098    0.00025
AFIX  43
H9AA  2    0.442089    0.563748   -0.068344    11.00000   -1.20000
AFIX   0
C10A  1    0.519390    0.506886   -0.176164    11.00000    0.01629    0.01955 =
         0.01465    0.00115   -0.00188    0.00005
AFIX  43
H10A  2    0.454605    0.477207   -0.210328    11.00000   -1.20000
AFIX   0
C11A  1    0.621276    0.497748   -0.212157    11.00000    0.01840    0.01855 =
         0.01195    0.00338   -0.00032    0.00485
C12A  1    0.715035    0.541335   -0.158944    11.00000    0.01521    0.02132 =
         0.01585    0.00346    0.00181    0.00401
AFIX  43
H12A  2    0.785163    0.535579   -0.181392    11.00000   -1.20000
AFIX   0
C13A  1    0.707072    0.592372   -0.074629    11.00000    0.01406    0.01768 =
         0.01695    0.00233   -0.00058    0.00231
AFIX  43
H13A  2    0.771945    0.620616   -0.039792    11.00000   -1.20000
AFIX   0
C14A  1    0.720087    0.826277    0.427368    11.00000    0.01842    0.01668 =
         0.01465    0.00052    0.00163    0.00021
C15A  1    0.715978    0.914119    0.573421    11.00000    0.03583    0.02578 =
         0.01307   -0.00329   -0.00276    0.00723
AFIX  23
H15A  2    0.785301    0.955885    0.574082    11.00000   -1.20000
H15B  2    0.732313    0.854008    0.598202    11.00000   -1.20000
AFIX   0
C16A  1    0.635419    0.970257    0.626594    11.00000    0.03992    0.04195 =
         0.02128   -0.00467    0.00807    0.00271
AFIX 137
H16A  2    0.663945    0.985948    0.688952    11.00000   -1.50000
H16B  2    0.565534    0.929772    0.621768    11.00000   -1.50000
H16C  2    0.624012    1.031820    0.603889    11.00000   -1.50000
AFIX   0
C17A  1    0.438399    0.756147    0.029441    11.00000    0.01353    0.01893 =
         0.01524    0.00238   -0.00270    0.00379
AFIX  23
H17A  2    0.378871    0.774831    0.068021    11.00000   -1.20000
H17B  2    0.407710    0.702365   -0.018780    11.00000   -1.20000
AFIX   0
C18A  1    0.478450    0.845311   -0.010771    11.00000    0.02007    0.01626 =
         0.01809    0.00130   -0.00493   -0.00028
AFIX  23
H18A  2    0.546808    0.831265   -0.039806    11.00000   -1.20000
H18B  2    0.495231    0.903382    0.036945    11.00000   -1.20000
AFIX   0
C19A  1    0.392215    0.869366   -0.078830    11.00000    0.02541    0.01410 =
         0.02028    0.00124   -0.00600    0.00200
AFIX  23
H19A  2    0.319440    0.866324   -0.054452    11.00000   -1.20000
H19B  2    0.409268    0.937780   -0.089588    11.00000   -1.20000
AFIX   0
C20A  1    0.452802    0.822533   -0.234462    11.00000    0.03120    0.03180 =
         0.02452    0.00607    0.00415   -0.00573
AFIX  23
H20A  2    0.530279    0.842176   -0.212718    11.00000   -1.20000
H20B  2    0.423212    0.875892   -0.263015    11.00000   -1.20000
AFIX   0
C21A  1    0.441999    0.723597   -0.298947    11.00000    0.03813    0.03814 =
         0.02135    0.00103    0.00819    0.00131
AFIX  23
H21A  2    0.439302    0.734497   -0.361349    11.00000   -1.20000
H21B  2    0.503974    0.683521   -0.287981    11.00000   -1.20000
AFIX   0
C22A  1    0.333775    0.673177   -0.278496    11.00000    0.03261    0.02729 =
         0.01778   -0.00153   -0.00499   -0.00104
AFIX  23
H22A  2    0.272662    0.685692   -0.319632    11.00000   -1.20000
H22B  2    0.338130    0.600772   -0.283337    11.00000   -1.20000
AFIX   0
C23A  1    0.318183    0.719605   -0.184524    11.00000    0.01624    0.01799 =
         0.02041    0.00359   -0.00521    0.00082
C24A  1    0.535102    0.419852   -0.357005    11.00000    0.01854    0.03958 =
         0.02185   -0.00944   -0.00404    0.00419
AFIX  23
H24A  2    0.488090    0.475856   -0.354701    11.00000   -1.20000
H24B  2    0.493542    0.365006   -0.335739    11.00000   -1.20000
AFIX   0
C25A  1    0.559428    0.386577   -0.450593    11.00000    0.03159    0.06077 =
         0.01861   -0.00737   -0.00478    0.02148
AFIX  23
H25A  2    0.491423    0.353184   -0.483806    11.00000   -1.20000
H25B  2    0.579314    0.445987   -0.476989    11.00000   -1.20000
AFIX   0
C26A  1    0.737028    0.353536   -0.407088    11.00000    0.03396    0.04514 =
         0.02100   -0.00539   -0.00238    0.02003
AFIX  23
H26A  2    0.776033    0.409917   -0.428079    11.00000   -1.20000
H26B  2    0.785836    0.298724   -0.411964    11.00000   -1.20000
AFIX   0
C27A  1    0.718330    0.384065   -0.312176    11.00000    0.02812    0.03065 =
         0.02325   -0.00651   -0.00383    0.01356
AFIX  23
H27A  2    0.699201    0.324229   -0.286153    11.00000   -1.20000
H27B  2    0.787225    0.417186   -0.280247    11.00000   -1.20000
AFIX   0
O1B   4    0.171278    0.408081    0.458802    11.00000    0.02262    0.02233 =
         0.01357   -0.00444   -0.00131    0.00634
O2B   4    0.325095    0.334043    0.425266    11.00000    0.01978    0.03005 =
         0.01704   -0.00322   -0.00459    0.00509
O3B   4   -0.236423    0.173370   -0.166009    11.00000    0.01769    0.02552 =
         0.02716    0.00815    0.00208   -0.00015
O4B   4    0.121387   -0.167142   -0.489338    11.00000    0.03125    0.02899 =
         0.01407   -0.00231    0.00242    0.00295
N1B   3    0.200165    0.158170    0.098031    11.00000    0.01738    0.01456 =
         0.01119   -0.00006   -0.00103    0.00291
N2B   3    0.040493    0.218898    0.061627    11.00000    0.01400    0.01625 =
         0.01166   -0.00014   -0.00187    0.00206
N3B   3   -0.092118    0.283258   -0.180486    11.00000    0.01649    0.02018 =
         0.01493    0.00366   -0.00103    0.00022
N4B   3    0.136161   -0.085593   -0.304494    11.00000    0.02051    0.02011 =
         0.01073   -0.00170    0.00105   -0.00135
C1B   1    0.171538    0.224239    0.169784    11.00000    0.01438    0.01312 =
         0.01172   -0.00029   -0.00028    0.00156
C2B   1    0.225517    0.254865    0.253828    11.00000    0.01484    0.01651 =
         0.01312    0.00075   -0.00160    0.00272
AFIX  43
H2BA  2    0.292951    0.229794    0.269761    11.00000   -1.20000
AFIX   0
C3B   1    0.177374    0.323286    0.313501    11.00000    0.01578    0.01741 =
         0.01277   -0.00013   -0.00078    0.00181
C4B   1    0.077765    0.361595    0.289753    11.00000    0.01668    0.01991 =
         0.01470   -0.00179    0.00076    0.00512
AFIX  43
H4BA  2    0.047340    0.408614    0.331951    11.00000   -1.20000
AFIX   0
C5B   1    0.023406    0.332429    0.206683    11.00000    0.01515    0.02096 =
         0.01604    0.00027   -0.00040    0.00548
AFIX  43
H5BA  2   -0.043405    0.358405    0.190546    11.00000   -1.20000
AFIX   0
C6B   1    0.071799    0.262863    0.147804    11.00000    0.01427    0.01604 =
         0.01240    0.00080   -0.00176    0.00101
C7B   1    0.120869    0.157188    0.034830    11.00000    0.01534    0.01218 =
         0.01333    0.00142   -0.00063    0.00006
C8B   1    0.119867    0.096802   -0.053867    11.00000    0.01723    0.01340 =
         0.01088    0.00087   -0.00114    0.00148
C9B   1    0.027935    0.038425   -0.096528    11.00000    0.01776    0.01678 =
         0.01185    0.00244    0.00164   -0.00104
AFIX  43
H9BA  2   -0.039308    0.039501   -0.068978    11.00000   -1.20000
AFIX   0
C10B  1    0.032711   -0.021113   -0.178291    11.00000    0.01843    0.01723 =
         0.01277    0.00092   -0.00093   -0.00257
AFIX  43
H10B  2   -0.031053   -0.060736   -0.205142    11.00000   -1.20000
AFIX   0
C11B  1    0.129700   -0.024106   -0.222239    11.00000    0.02060    0.01528 =
         0.00957    0.00152   -0.00128    0.00157
C12B  1    0.222293    0.035351   -0.178918    11.00000    0.01576    0.02114 =
         0.01481    0.00078    0.00082    0.00185
AFIX  43
H12B  2    0.289367    0.035429   -0.206700    11.00000   -1.20000
AFIX   0
C13B  1    0.217269    0.093517   -0.096781    11.00000    0.01529    0.01695 =
         0.01548    0.00075   -0.00139    0.00024
AFIX  43
H13B  2    0.281258    0.132030   -0.068928    11.00000   -1.20000
AFIX   0
C14B  1    0.234363    0.354683    0.403377    11.00000    0.01889    0.01757 =
         0.01359   -0.00174    0.00009    0.00173
C15B  1    0.215553    0.438975    0.550093    11.00000    0.02886    0.02311 =
         0.01205   -0.00448   -0.00270    0.00293
AFIX  23
H15C  2    0.270241    0.496514    0.554730    11.00000   -1.20000
H15D  2    0.251609    0.384280    0.571949    11.00000   -1.20000
AFIX   0
C16B  1    0.121014    0.466334    0.603028    11.00000    0.03597    0.06416 =
         0.01934   -0.00606    0.00584    0.00463
AFIX 137
H16D  2    0.147057    0.487039    0.665597    11.00000   -1.50000
H16E  2    0.067191    0.408969    0.597184    11.00000   -1.50000
H16F  2    0.086680    0.520968    0.581080    11.00000   -1.50000
AFIX   0
C17B  1   -0.050958    0.247217    0.007390    11.00000    0.01321    0.01968 =
         0.01416    0.00309   -0.00320    0.00255
AFIX  23
H17C  2   -0.115582    0.253843    0.042825    11.00000   -1.20000
H17D  2   -0.070567    0.194166   -0.044384    11.00000   -1.20000
AFIX   0
C18B  1   -0.023211    0.344328   -0.025162    11.00000    0.02348    0.01645 =
         0.01733    0.00138   -0.00589    0.00234
AFIX  23
H18C  2    0.052174    0.345535   -0.044780    11.00000   -1.20000
H18D  2   -0.025863    0.400321    0.024148    11.00000   -1.20000
AFIX   0
C19B  1   -0.103952    0.356430   -0.102183    11.00000    0.02467    0.01901 =
         0.01782    0.00247   -0.00388    0.00583
AFIX  23
H19C  2   -0.179795    0.349088   -0.084156    11.00000   -1.20000
H19D  2   -0.090971    0.423762   -0.116722    11.00000   -1.20000
AFIX   0
C20B  1   -0.007131    0.296947   -0.241076    11.00000    0.02337    0.02828 =
         0.02419    0.00509    0.00497   -0.00391
AFIX  23
H20C  2    0.064766    0.318901   -0.207999    11.00000   -1.20000
H20D  2   -0.026215    0.346185   -0.278951    11.00000   -1.20000
AFIX   0
C21B  1   -0.005258    0.193665   -0.296705    11.00000    0.02463    0.03200 =
         0.02001    0.00213    0.00619    0.00211
AFIX  23
H21C  2    0.008827    0.198165   -0.358905    11.00000   -1.20000
H21D  2    0.051611    0.156072   -0.271624    11.00000   -1.20000
AFIX   0
C22B  1   -0.119939    0.145186   -0.291124    11.00000    0.02471    0.02487 =
         0.01471    0.00255   -0.00202    0.00066
AFIX  23
H22C  2   -0.169345    0.153123   -0.342778    11.00000   -1.20000
H22D  2   -0.117461    0.073686   -0.288925    11.00000   -1.20000
AFIX   0
C23B  1   -0.157885    0.199438   -0.206099    11.00000    0.01484    0.02090 =
         0.01595    0.00621   -0.00417    0.00159
C24B  1    0.033441   -0.132611   -0.350869    11.00000    0.02177    0.02644 =
         0.01644   -0.00390   -0.00065   -0.00134
AFIX  23
H24C  2   -0.010360   -0.081491   -0.371223    11.00000   -1.20000
H24D  2   -0.009469   -0.165212   -0.309533    11.00000   -1.20000
AFIX   0
C25B  1    0.054765   -0.208950   -0.430180    11.00000    0.02717    0.02596 =
         0.01957   -0.00442   -0.00002   -0.00155
AFIX  23
H25C  2    0.091466   -0.263739   -0.409076    11.00000   -1.20000
H25D  2   -0.016079   -0.236925   -0.462245    11.00000   -1.20000
AFIX   0
C26B  1    0.223650   -0.127440   -0.443627    11.00000    0.02882    0.02471 =
         0.01878   -0.00234    0.00600    0.00073
AFIX  23
H26C  2    0.270880   -0.099828   -0.485212    11.00000   -1.20000
H26D  2    0.261290   -0.180973   -0.421184    11.00000   -1.20000
AFIX   0
C27B  1    0.206972   -0.047169   -0.366974    11.00000    0.02963    0.02196 =
         0.01763   -0.00118    0.00697   -0.00233
AFIX  23
H27C  2    0.278894   -0.021113   -0.335750    11.00000   -1.20000
H27D  2    0.173127    0.008071   -0.389751    11.00000   -1.20000
AFIX   0
O1WA  4    0.344512    1.004668    0.127042    11.00000    0.02296    0.02258 =
         0.05118    0.01035   -0.00048    0.00414
O1WB  4    0.838973    0.506639    0.142438    11.00000    0.02368    0.01945 =
         0.08272    0.01037   -0.01327    0.00144
H1WA  2    0.303208    0.955152    0.140136    11.00000    0.05222
H2WA  2    0.294970    1.047893    0.114739    11.00000    0.06115
H1WB  2    0.790069    0.546073    0.129534    11.00000    0.05226
H2WB  2    0.807692    0.449563    0.138374    11.00000    0.05445
HKLF 4
REM  5Vmorphoa_0m in P-1 (100K)
REM R1 =  0.0552 for  10995 Fo > 4sig(Fo)  and  0.0772 for all  14611 data
REM    667 parameters refined using      0 restraints
END
REM Highest difference peak  0.578,  deepest hole -0.372,  1-sigma level  0.061
Q1    1   0.6080  0.4016 -0.2987  11.00000  0.05    0.58
Q2    1   0.7013  0.3025 -0.4003  11.00000  0.05    0.52
Q3    1   0.2156 -0.1146 -0.3192  11.00000  0.05    0.43
Q4    1   0.6006  0.6245  0.0060  11.00000  0.05    0.41
Q5    1   0.2047  0.3371  0.3568  11.00000  0.05    0.41
Q6    1   0.6723  0.5165 -0.1832  11.00000  0.05    0.41
Q7    1   0.1738  0.0066 -0.1958  11.00000  0.05    0.40
Q8    1   0.5369  0.8222  0.2749  11.00000  0.05    0.39
Q9    1   0.2977  0.2921  0.4576  11.00000  0.05    0.39
Q10   1   0.5992  0.7271  0.1814  11.00000  0.05    0.39
Q11   1   0.1195  0.2420  0.1621  11.00000  0.05    0.39
Q12   1   0.0510  0.2446  0.1024  11.00000  0.05    0.38
Q13   1   0.8353  0.8416  0.4183  11.00000  0.05    0.38
Q14   1   0.0393  0.0083 -0.1387  11.00000  0.05    0.38
Q15   1   0.4347  0.8585 -0.0427  11.00000  0.05    0.37
Q16   1   0.0618 -0.1177 -0.4591  11.00000  0.05    0.37
Q17   1   0.2056  0.2961  0.2776  11.00000  0.05    0.37
Q18   1   0.6543  0.5982 -0.0589  11.00000  0.05    0.36
Q19   1   0.2030  0.2419  0.2085  11.00000  0.05    0.36
Q20   1   0.5615  0.5801 -0.0607  11.00000  0.05    0.36
;
