# Supplementary material for: Ethyl 2-[4-(morpholin-4-yl)phen­yl]-1-[3-(2-oxopyrrolidin-1-yl)prop­yl]-1H-1,3-benzimidazole-5-carboxyl­ate monohydrate
Source: Acta Crystallogr Sect E Struct Rep Online. 2012 Sep 22;68(Pt 10):o2967–8. doi: 10.1107/S1600536812039268 (PMC3470336; doi:10.1107/S1600536812039268)
Supplement: Supplementary file 2 [file e-68-o2967-Isup2.hkl]

# 
# h,k,l, Fc-squared, Fo-squared, sigma(Fo-squared) and status flag 
# 
data_I
_shelx_title ' 5Vmorphoa_0m in P-1 (100K)' 
_shelx_refln_list_code          4 
_shelx_F_calc_maximum      358.80 
_exptl_crystal_F_000      1056.00 
_reflns_d_resolution_high  0.7107 
 
loop_ 
 _symmetry_equiv_pos_as_xyz 
 'x, y, z' 
 '-x, -y, -z' 
 
_cell_length_a    12.2602 
_cell_length_b    13.7267 
_cell_length_c    15.3163 
_cell_angle_alpha  99.357 
_cell_angle_beta   93.700 
_cell_angle_gamma  94.003 
 
_shelx_F_squared_multiplier     1.000 
 
loop_ 
 _refln_index_h 
 _refln_index_k 
 _refln_index_l 
 _refln_F_squared_calc 
 _refln_F_squared_meas 
 _refln_F_squared_sigma 
 _refln_observed_status 
   1   0   0        1.53       -1.04      0.52 o 
   2   0   0      734.68      854.58     16.53 o 
   3   0   0      181.58      147.40      9.83 o 
   4   0   0      699.43      677.12     11.29 o 
   5   0   0        0.20       -0.25      1.12 o 
   6   0   0     1614.43     1846.06     30.12 o 
   7   0   0      176.77      207.86      7.73 o 
   8   0   0       62.67       25.70      2.86 o 
   9   0   0      483.62      505.10     10.95 o 
  10   0   0       48.09       43.78      5.10 o 
  11   0   0       44.19       67.94      6.00 o 
  12   0   0      350.75      378.45     13.35 o 
  13   0   0       17.57       13.47      4.72 o 
  14   0   0       22.46       28.39      5.48 o 
  15   0   0       26.26       24.53      6.03 o 
  16   0   0       46.95       24.89      8.74 o 
  17   0   0        0.04       13.74      6.79 o 
 -17   1   0       18.62       22.28      9.00 o 
 -16   1   0       23.63       35.43      9.92 o 
 -15   1   0      287.29      256.26     12.66 o 
 -14   1   0       14.94       15.00      5.57 o 
 -13   1   0      248.69      208.07     12.16 o 
 -12   1   0      434.58      435.02     15.22 o 
 -11   1   0      202.45      180.93      9.13 o 
 -10   1   0      226.81      228.55     10.36 o 
  -9   1   0        0.57        3.19      2.72 o 
  -8   1   0        5.64        5.05      2.29 o 
  -7   1   0     2487.19     2819.23     39.28 o 
  -6   1   0      193.16      191.66      4.92 o 
  -5   1   0        3.65        7.47      1.69 o 
  -4   1   0      103.90       90.23      3.58 o 
  -3   1   0     3657.57     3714.24     50.58 o 
  -2   1   0       42.13       27.39      2.19 o 
  -1   1   0     9650.89    10052.12    150.94 o 
   0   1   0       50.46       -1.68      0.84 o 
   1   1   0      742.32      779.37     13.46 o 
   2   1   0        0.26       -1.95      0.98 o 
   3   1   0     4707.25     4454.90     57.73 o 
   4   1   0       22.33       10.34      1.74 o 
   5   1   0     1778.67     1921.27     21.33 o 
   6   1   0      190.22      180.92      4.88 o 
   7   1   0     2749.48     3009.78     36.92 o 
   8   1   0      222.64      223.09      9.17 o 
   9   1   0     4077.74     4276.21     79.16 o 
  10   1   0        0.40        1.88      2.45 o 
  11   1   0      804.29      865.50     19.11 o 
  12   1   0      193.54      203.90     14.23 o 
  13   1   0      413.33      385.73     15.10 o 
  14   1   0      257.29      297.30     13.76 o 
  15   1   0       20.25       15.59      5.18 o 
  16   1   0        3.22        4.41      7.86 o 
  17   1   0        0.20       15.05     15.25 o 
 -17   2   0        0.11       15.17      7.72 o 
 -16   2   0       77.58       78.24     15.55 o 
 -15   2   0        2.10       -0.44      4.60 o 
 -14   2   0        0.76       -0.82      4.42 o 
 -13   2   0      211.53      178.27     21.71 o 
 -12   2   0      478.70      404.94     19.58 o 
 -11   2   0      195.35      184.28     11.45 o 
 -10   2   0       43.07       27.66      6.00 o 
  -9   2   0      177.31      176.58     11.30 o 
  -8   2   0      205.93      214.69      5.76 o 
  -7   2   0       21.27       20.42      2.52 o 
  -6   2   0      100.43       67.89      3.70 o 
  -5   2   0      282.80      273.39      6.75 o 
  -4   2   0      108.63      131.68      3.75 o 
  -3   2   0     3261.19     2830.58     64.07 o 
  -2   2   0     8487.45     8390.75     94.53 o 
  -1   2   0      848.95      689.78     19.25 o 
   0   2   0    15010.15    15575.56    220.53 o 
   1   2   0        7.05       -1.39      0.70 o 
   2   2   0        1.27        6.60      1.20 o 
   3   2   0        8.58        1.63      1.36 o 
   4   2   0     2963.71     3120.00     46.21 o 
   5   2   0       52.52       47.83      3.13 o 
   6   2   0      841.12      871.59     14.49 o 
   7   2   0       82.10       72.26      2.74 o 
   8   2   0     2443.24     2496.85     33.94 o 
   9   2   0      212.33      223.55      6.16 o 
  10   2   0       55.38       49.38      4.28 o 
  11   2   0        3.37        8.98      4.10 o 
  12   2   0     3241.75     3132.75     62.92 o 
  13   2   0       53.11       40.96      6.17 o 
  14   2   0      328.69      333.10     22.80 o 
  15   2   0       24.48       18.24      8.68 o 
  16   2   0      130.18      169.36     21.51 o 
 -17   3   0       62.86       60.01     11.27 o 
 -16   3   0       73.43       94.85     13.05 o 
 -15   3   0        3.13        0.62      5.53 o 
 -14   3   0        9.07        6.77      5.55 o 
 -13   3   0       50.56       51.90      7.80 o 
 -12   3   0      204.82      205.96     17.72 o 
 -11   3   0        0.00       -2.41      3.65 o 
 -10   3   0        4.10        2.87      3.13 o 
  -9   3   0       23.28       24.08      3.86 o 
  -8   3   0       96.78       84.84      5.07 o 
  -7   3   0      514.37      556.88     12.67 o 
  -6   3   0        8.62        6.36      1.72 o 
  -5   3   0      129.54      178.48      5.28 o 
  -4   3   0      792.86      701.16     11.38 o 
  -3   3   0    15132.73    16604.94    168.85 o 
  -2   3   0     1469.03     1303.11     22.32 o 
  -1   3   0     2542.28     2770.06     34.61 o 
   0   3   0      127.13      111.29      3.96 o 
   1   3   0      318.89      337.23      5.89 o 
   2   3   0      579.72      399.27      7.58 o 
   3   3   0    15581.18    16449.69    253.79 o 
   4   3   0      189.47      167.80      5.45 o 
   5   3   0       42.06       56.31      3.46 o 
   6   3   0        6.09       11.55      2.27 o 
   7   3   0        0.94       11.56      2.12 o 
   8   3   0      278.97      282.24      8.17 o 
   9   3   0      958.40      989.78     15.55 o 
  10   3   0      127.56      137.43      5.71 o 
  11   3   0       25.05       21.12      4.15 o 
  12   3   0      628.69      655.80     18.36 o 
  13   3   0        1.55        4.20      4.20 o 
  14   3   0      160.77      154.60      9.73 o 
  15   3   0        3.56        9.62      4.90 o 
  16   3   0       36.61       54.75     10.18 o 
 -17   4   0       11.76       11.44      9.97 o 
 -16   4   0        0.08        1.63      7.75 o 
 -15   4   0      186.00      194.78     14.65 o 
 -14   4   0      654.91      645.35     22.50 o 
 -13   4   0       28.45       14.43      6.07 o 
 -12   4   0      454.57      409.52     16.49 o 
 -11   4   0       63.44       51.67      5.13 o 
 -10   4   0      294.16      259.33      9.64 o 
  -9   4   0        0.47       -1.67      3.00 o 
  -8   4   0      764.97      766.88     16.37 o 
  -7   4   0      442.72      463.98     10.48 o 
  -6   4   0      889.23     1066.10     14.22 o 
  -5   4   0      472.02      477.27     11.37 o 
  -4   4   0        9.40        6.78      1.73 o 
  -3   4   0     1139.83     1025.82     16.43 o 
  -2   4   0        0.27        5.06      1.55 o 
  -1   4   0      206.62      213.68      5.01 o 
   0   4   0      352.03      320.36      7.66 o 
   1   4   0      550.62      487.76      8.85 o 
   2   4   0     5178.33     5524.37     76.42 o 
   3   4   0      702.03      582.03     12.01 o 
   4   4   0      137.72      124.24      4.67 o 
   5   4   0       73.79       66.76      3.86 o 
   6   4   0       29.61       25.82      2.50 o 
   7   4   0       96.46       73.40      4.80 o 
   8   4   0       13.12       26.48      4.03 o 
   9   4   0      591.85      554.97     12.84 o 
  10   4   0      473.64      505.52     11.40 o 
  11   4   0      119.45      136.45      6.76 o 
  12   4   0      293.26      280.19     11.05 o 
  13   4   0        0.30        2.00      3.78 o 
  14   4   0       11.94       -0.63      4.59 o 
  15   4   0       23.94       17.72      9.63 o 
  16   4   0        0.00        5.73      9.11 o 
 -16   5   0      179.06      180.45     18.57 o 
 -15   5   0      101.27       80.64     10.17 o 
 -14   5   0       13.07       14.18      6.34 o 
 -13   5   0       27.33       33.33      7.46 o 
 -12   5   0       19.24       22.29      5.77 o 
 -11   5   0      277.78      316.91     11.95 o 
 -10   5   0       54.37       51.25      5.86 o 
  -9   5   0       84.11       68.68      7.26 o 
  -8   5   0      290.91      306.80      7.99 o 
  -7   5   0       63.23       24.13      2.93 o 
  -6   5   0       70.01       72.20      4.12 o 
  -5   5   0     2957.76     3224.81     34.99 o 
  -4   5   0      104.19       97.58      4.33 o 
  -3   5   0     1782.74     1869.17     21.20 o 
  -2   5   0     1111.09     1133.41     19.00 o 
  -1   5   0     2284.81     2404.00     31.18 o 
   0   5   0      176.84      136.25      5.03 o 
   1   5   0      364.12      366.13      6.89 o 
   2   5   0       23.40       18.91      1.44 o 
   3   5   0      223.03      251.73      6.25 o 
   4   5   0      191.59      203.30      7.15 o 
   5   5   0       66.92       43.57      4.53 o 
   6   5   0        0.02        1.42      1.60 o 
   7   5   0       85.20       92.00      6.34 o 
   8   5   0      152.27      151.74      6.48 o 
   9   5   0     1636.24     1644.45     29.11 o 
  10   5   0        2.27        4.37      4.02 o 
  11   5   0       72.31       74.66      4.10 o 
  12   5   0       99.40       80.21      5.75 o 
  13   5   0       28.80       58.45      8.03 o 
  14   5   0       20.43       24.19     11.08 o 
  15   5   0      289.66      247.38     43.39 o 
  16   5   0      130.30      178.10     39.29 o 
 -16   6   0       16.57       24.12     11.29 o 
 -15   6   0        9.98        6.21      6.23 o 
 -14   6   0       11.12       12.46      6.98 o 
 -13   6   0        9.70       12.88      5.58 o 
 -12   6   0      168.95      170.08     10.45 o 
 -11   6   0       24.06       23.18      5.71 o 
 -10   6   0        2.10       -2.82      3.69 o 
  -9   6   0       30.61       19.42      3.77 o 
  -8   6   0     1159.02     1143.26     18.91 o 
  -7   6   0      191.61      220.24      6.78 o 
  -6   6   0     4492.98     4984.35     58.38 o 
  -5   6   0        0.45       -0.06      2.00 o 
  -4   6   0       13.39       17.52      2.45 o 
  -3   6   0      691.99      633.79     10.57 o 
  -2   6   0      648.53      742.93     12.16 o 
  -1   6   0      152.86      185.96      5.11 o 
   0   6   0     6414.05     6872.52    100.18 o 
   1   6   0      116.32      109.66      3.36 o 
   2   6   0       66.29       77.77      2.66 o 
   3   6   0      360.18      362.91      6.51 o 
   4   6   0      224.35      278.80      8.91 o 
   5   6   0       12.33       19.44      3.19 o 
   6   6   0       13.71       28.07      3.10 o 
   7   6   0       34.56       41.83      3.42 o 
   8   6   0     1055.14     1113.25     38.39 o 
   9   6   0      132.82      120.22     10.16 o 
  10   6   0       27.53       13.45     12.77 o 
  11   6   0        2.61       -3.34     14.31 o 
  12   6   0      141.64      166.12     23.60 o 
  13   6   0      438.41      443.18     17.56 o 
  14   6   0      695.22      733.75     29.29 o 
  15   6   0       92.12       84.45     10.58 o 
 -16   7   0        0.96       10.02     10.12 o 
 -15   7   0       19.74       18.49      8.76 o 
 -14   7   0        0.80        4.97      6.20 o 
 -13   7   0       41.40       37.86      6.60 o 
 -12   7   0        0.06       -1.33      4.85 o 
 -11   7   0      117.82      113.50      9.30 o 
 -10   7   0       33.89       32.07      5.58 o 
  -9   7   0      111.38      126.90      7.48 o 
  -8   7   0      151.28      144.10      6.95 o 
  -7   7   0      125.76      170.06      8.59 o 
  -6   7   0      114.52       98.90      5.16 o 
  -5   7   0       84.11       95.48      4.66 o 
  -4   7   0        0.17        0.74      1.97 o 
  -3   7   0       68.33       80.48      3.76 o 
  -2   7   0       31.90       35.45      3.17 o 
  -1   7   0     2883.83     3098.99     40.23 o 
   0   7   0       41.89       43.06      2.65 o 
   1   7   0      218.56      232.49      6.04 o 
   2   7   0       95.98      107.91      3.75 o 
   3   7   0       96.52       71.28      2.79 o 
   4   7   0      112.34      113.18      3.83 o 
   5   7   0      553.12      718.18     17.85 o 
   6   7   0        0.13        6.57      2.32 o 
   7   7   0      655.07      645.10     15.74 o 
   8   7   0        0.57       -0.19      5.59 o 
   9   7   0      871.27      809.26     27.67 o 
  10   7   0        1.44       -6.49      5.37 o 
  11   7   0        0.29        0.47      7.11 o 
  12   7   0      132.14      143.91      8.87 o 
  13   7   0       44.15       48.31      7.39 o 
  14   7   0      191.65      206.89     12.81 o 
  15   7   0        1.82        7.24      7.38 o 
 -16   8   0       32.23       27.48     12.22 o 
 -15   8   0       21.31       17.25      5.92 o 
 -14   8   0        0.03       -1.13      5.32 o 
 -13   8   0       53.89       51.54      7.89 o 
 -12   8   0        1.75       -3.83      4.76 o 
 -11   8   0      147.58      159.85     12.47 o 
 -10   8   0      917.90      898.81     18.59 o 
  -9   8   0       36.35       41.66      5.13 o 
  -8   8   0       67.42       64.60      5.54 o 
  -7   8   0       19.40       16.86      3.47 o 
  -6   8   0       18.42       26.75      3.38 o 
  -5   8   0      409.16      409.66      8.77 o 
  -4   8   0      538.94      637.60     13.00 o 
  -3   8   0       20.19       15.94      2.34 o 
  -2   8   0        1.21        1.31      2.18 o 
  -1   8   0      591.31      585.45     10.77 o 
   0   8   0       46.93       67.59      3.41 o 
   1   8   0      350.57      370.57      8.44 o 
   2   8   0      863.10      972.34     15.87 o 
   3   8   0       14.66       20.23      1.92 o 
   4   8   0      233.84      215.05      5.81 o 
   5   8   0        0.36        0.02      1.64 o 
   6   8   0     1072.95     1184.84     23.43 o 
   7   8   0      115.65      121.81      7.90 o 
   8   8   0      586.90      510.01     19.83 o 
   9   8   0       32.47       31.69      8.00 o 
  10   8   0       77.77       71.71     11.34 o 
  11   8   0        1.86        2.55      7.68 o 
  12   8   0      101.80      115.77      8.42 o 
  13   8   0      242.46      210.63     11.51 o 
  14   8   0        0.00        8.27      6.11 o 
 -15   9   0        7.33        3.96      7.12 o 
 -14   9   0       32.90       16.31      6.64 o 
 -13   9   0      140.93      140.90     11.47 o 
 -12   9   0       67.89       57.09      8.02 o 
 -11   9   0      600.66      677.16     16.88 o 
 -10   9   0      136.18      126.90      8.14 o 
  -9   9   0       29.32       38.96      5.11 o 
  -8   9   0      248.75      240.86     10.49 o 
  -7   9   0      674.91      740.11     14.17 o 
  -6   9   0      381.29      372.22      8.86 o 
  -5   9   0      560.34      608.77     12.33 o 
  -4   9   0      171.09      163.52      6.49 o 
  -3   9   0     1815.25     1745.29     23.90 o 
  -2   9   0      472.15      432.90      9.44 o 
  -1   9   0      360.13      432.77      9.17 o 
   0   9   0       24.76       26.05      2.70 o 
   1   9   0        1.81       -1.02      1.76 o 
   2   9   0        1.02        2.70      1.60 o 
   3   9   0     1692.24     1600.82     23.38 o 
   4   9   0       93.80       72.49      4.91 o 
   5   9   0       87.78       90.57      5.66 o 
   6   9   0      513.82      533.45     15.82 o 
   7   9   0        2.99        8.22      3.83 o 
   8   9   0        7.80       11.84      7.47 o 
   9   9   0       11.96        9.76      7.42 o 
  10   9   0       76.69       93.98     12.53 o 
  11   9   0       12.98        4.91      8.06 o 
  12   9   0      293.18      336.94     13.36 o 
  13   9   0       78.03      110.66     12.09 o 
  14   9   0      495.73      549.73     26.52 o 
 -15  10   0        1.92        2.95      9.35 o 
 -14  10   0       61.71       50.46     10.17 o 
 -13  10   0      185.21      194.00     20.88 o 
 -12  10   0      450.95      502.57     23.97 o 
 -11  10   0       11.49        9.78      6.01 o 
 -10  10   0        9.98        8.96      6.35 o 
  -9  10   0      608.54      559.21     16.25 o 
  -8  10   0       55.98       38.88      6.55 o 
  -7  10   0      211.60      220.25      9.23 o 
  -6  10   0      982.28     1018.87     18.01 o 
  -5  10   0       35.99       28.79      4.13 o 
  -4  10   0      551.30      588.86     12.33 o 
  -3  10   0       35.75       27.78      3.66 o 
  -2  10   0       32.33       40.24      3.81 o 
  -1  10   0        1.66        1.54      2.01 o 
   0  10   0       17.55       17.58      3.39 o 
   1  10   0       38.81       53.34      5.35 o 
   2  10   0      253.51      259.06      9.51 o 
   3  10   0       29.15       31.21      4.64 o 
   4  10   0      119.23       97.67      6.24 o 
   5  10   0      306.22      296.44     12.27 o 
   6  10   0      574.08      539.28     17.12 o 
   7  10   0       13.41       11.58      3.61 o 
   8  10   0       44.76       42.25      6.77 o 
   9  10   0       53.97       69.79     11.70 o 
  10  10   0      184.00      171.70      9.72 o 
  11  10   0      263.15      300.47     12.65 o 
  12  10   0       70.08       62.40      7.44 o 
  13  10   0       16.35       23.47      7.86 o 
 -14  11   0       11.24       19.55     12.30 o 
 -13  11   0       39.01       55.81     14.18 o 
 -12  11   0       70.96       57.10     14.37 o 
 -11  11   0       13.97        9.23      7.77 o 
 -10  11   0       20.59       21.24      8.17 o 
  -9  11   0     1051.75     1004.93     29.70 o 
  -8  11   0       19.33       18.28      6.25 o 
  -7  11   0        9.54       10.06      5.65 o 
  -6  11   0      160.92      162.75      8.74 o 
  -5  11   0     3029.24     3074.42     44.41 o 
  -4  11   0       10.94       11.84      3.76 o 
  -3  11   0       62.56       67.81      6.82 o 
  -2  11   0       22.52       22.95      4.64 o 
  -1  11   0      174.98      184.99      8.48 o 
   0  11   0       57.07       65.35      5.85 o 
   1  11   0        2.45        6.43      4.08 o 
   2  11   0        8.43        8.13      3.97 o 
   3  11   0        5.82        8.25      4.18 o 
   4  11   0        2.81        5.30      3.44 o 
   5  11   0      352.12      373.79     15.17 o 
   6  11   0      107.73      115.24      7.59 o 
   7  11   0      111.26      108.75     10.43 o 
   8  11   0      446.92      450.21     12.89 o 
   9  11   0        5.90        4.27      5.23 o 
  10  11   0       73.82       73.85      8.02 o 
  11  11   0       24.78       51.31     15.77 o 
  12  11   0       17.14       21.65      7.51 o 
 -14  12   0       86.20       84.75     15.37 o 
 -13  12   0       16.86       10.25     10.39 o 
 -12  12   0      224.94      231.64     17.25 o 
 -11  12   0       11.51       13.77      8.67 o 
 -10  12   0        5.16        7.49      7.30 o 
  -9  12   0       10.83        9.87      7.72 o 
  -8  12   0      717.90      695.67     24.93 o 
  -7  12   0       83.26       83.80     10.26 o 
  -6  12   0       55.54       67.50      7.33 o 
  -5  12   0       25.58       18.65      5.03 o 
  -4  12   0      156.45      153.39     10.06 o 
  -3  12   0     1072.26     1019.02     23.30 o 
  -2  12   0      460.78      478.38     17.45 o 
  -1  12   0        0.05        1.50      3.87 o 
   0  12   0      407.43      388.34     20.03 o 
   1  12   0      373.51      386.70     16.11 o 
   2  12   0      232.67      247.29     14.29 o 
   3  12   0        1.14        7.16      4.23 o 
   4  12   0      234.15      245.12     14.18 o 
   5  12   0      273.76      254.13     13.22 o 
   6  12   0        2.32        3.34      4.24 o 
   7  12   0      254.64      220.41     13.35 o 
   8  12   0      409.26      379.20     16.28 o 
   9  12   0        1.31        0.92      5.95 o 
  10  12   0       29.73       41.35      7.75 o 
  11  12   0        3.29       10.47      6.02 o 
  12  12   0       34.52       42.70      7.22 o 
 -13  13   0      207.63      229.99     29.98 o 
 -12  13   0       53.88       45.69     11.44 o 
 -11  13   0      444.15      520.63     22.48 o 
 -10  13   0      159.64      168.17     15.72 o 
  -9  13   0      169.29      168.00     14.91 o 
  -8  13   0      148.25      127.03     16.06 o 
  -7  13   0       82.07      102.97     23.07 o 
  -6  13   0      136.70      126.65     10.53 o 
  -5  13   0       93.83       91.06      9.02 o 
  -4  13   0       29.67       23.80      5.78 o 
  -3  13   0      136.34      146.93      9.82 o 
  -2  13   0        9.03        9.29      4.30 o 
  -1  13   0      288.41      284.76     12.00 o 
   0  13   0      566.60      548.09     21.12 o 
   1  13   0      286.44      283.81     14.58 o 
   2  13   0        0.70        1.67      3.96 o 
   3  13   0      195.03      161.21     10.48 o 
   4  13   0        1.16        4.95      4.92 o 
   5  13   0        2.07        9.56      5.40 o 
   6  13   0       94.81       86.83      8.16 o 
   7  13   0      342.99      312.73     12.67 o 
   8  13   0       27.48       32.06      8.35 o 
   9  13   0      160.14      139.65     12.38 o 
  10  13   0        1.26       -7.47     10.80 o 
  11  13   0       21.28       21.51      9.80 o 
 -12  14   0      150.43      168.78     17.92 o 
 -11  14   0       33.72       20.99      9.03 o 
 -10  14   0       23.68       11.13      7.20 o 
  -9  14   0       48.11       84.10     11.89 o 
  -8  14   0       22.26       15.86      8.24 o 
  -7  14   0      189.57      191.31     14.87 o 
  -6  14   0      273.43      271.17     18.42 o 
  -5  14   0        0.42       -6.67      4.72 o 
  -4  14   0      415.95      413.36     15.31 o 
  -3  14   0       10.77       12.55      5.23 o 
  -2  14   0      168.06      165.68     17.65 o 
  -1  14   0        0.33        1.98      4.16 o 
   0  14   0        4.13       -0.77      4.61 o 
   1  14   0       40.40       53.20      8.24 o 
   2  14   0       72.41       30.55     16.11 o 
   3  14   0       18.81       20.59      6.09 o 
   4  14   0        0.31        7.07      4.85 o 
   5  14   0      104.05      117.83     11.49 o 
   6  14   0        2.00       -1.41      4.79 o 
   7  14   0       11.95       10.51      4.85 o 
   8  14   0       21.85       24.40     16.23 o 
   9  14   0        5.37        4.86     10.87 o 
  10  14   0        1.36        1.34      6.81 o 
 -11  15   0       31.51        7.86      9.20 o 
 -10  15   0        0.44        0.71      8.96 o 
  -9  15   0      166.10      168.77     15.26 o 
  -8  15   0      134.03      165.18     15.64 o 
  -7  15   0       56.97       53.07     11.61 o 
  -6  15   0      294.45      340.93     20.17 o 
  -5  15   0       29.11       18.63      6.34 o 
  -4  15   0      303.22      325.22     14.24 o 
  -3  15   0      344.70      311.19     13.34 o 
  -2  15   0      169.03      155.42     10.91 o 
  -1  15   0       85.42       66.27     10.36 o 
   0  15   0       15.72       28.69      7.14 o 
   1  15   0      290.75      329.94     19.73 o 
   2  15   0       28.73       25.95      7.36 o 
   3  15   0      895.79      855.42     27.41 o 
   4  15   0        6.26        8.17      5.33 o 
   5  15   0       30.57       53.97      7.34 o 
   6  15   0        6.77        7.80      4.87 o 
   7  15   0        0.90        6.93      8.19 o 
   8  15   0       79.83       87.79     17.69 o 
   9  15   0       72.43       75.70     11.25 o 
 -10  16   0       88.90      101.05     14.00 o 
  -9  16   0      238.95      198.79     17.23 o 
  -8  16   0        0.63       -4.86     25.82 o 
  -7  16   0      172.17      185.81     30.48 o 
  -6  16   0       20.85       26.75      9.21 o 
  -5  16   0      239.49      275.59     16.12 o 
  -4  16   0       20.84       10.58      7.60 o 
  -3  16   0       47.57       45.51      7.94 o 
  -2  16   0        0.11       -0.63      4.87 o 
  -1  16   0      208.32      171.40     15.97 o 
   0  16   0      381.28      388.96     19.67 o 
   1  16   0      101.40       90.49     11.56 o 
   2  16   0        1.07        4.71      6.46 o 
   3  16   0       64.75       67.07     10.58 o 
   4  16   0       68.93       65.00      9.23 o 
   5  16   0        0.89        1.09      6.66 o 
   6  16   0       24.64       23.88      8.60 o 
   7  16   0       26.53       41.90     10.22 o 
   8  16   0       50.71       28.52     25.82 o 
  -9  17   0        0.02       11.04     10.47 o 
  -8  17   0      327.61      329.36     27.42 o 
  -7  17   0        1.24       28.34     10.05 o 
  -6  17   0       89.93      107.52     23.95 o 
  -5  17   0       55.96       50.43      9.62 o 
  -4  17   0       35.99       35.85      8.01 o 
  -3  17   0        0.14       -5.78      7.58 o 
  -2  17   0        0.74        8.04      8.33 o 
  -1  17   0      420.42      419.36     21.82 o 
   0  17   0      136.45      113.34     13.03 o 
   1  17   0       66.02       61.68     10.52 o 
   2  17   0        0.91        2.85      9.08 o 
   4  17   0       14.45       25.19     11.47 o 
   5  17   0        1.11       -2.33      8.15 o 
   6  17   0        0.87       13.89      7.57 o 
  -6  18   0       26.19       14.59     10.33 o 
  -5  18   0      140.40      150.97     15.57 o 
  -4  18   0        6.21        5.17      7.67 o 
  -3  18   0        4.03        5.72      6.89 o 
  -2  18   0      254.87      217.38     36.07 o 
  -1  18   0      241.29      228.60     22.58 o 
   0  18   0       15.63       24.48     10.07 o 
   1  18   0       64.23       16.64     17.34 o 
   2  18   0      290.26      241.50     22.00 o 
   3  18   0       16.06       15.26     10.10 o 
   4  18   0       18.67       26.83      9.84 o 
  -2  19   0       11.21       31.13     13.87 o 
  -1  19   0        5.59       16.66     10.16 o 
  -1 -19   1      213.96      191.73     21.78 o 
   0 -19   1        0.01       -4.90     10.78 o 
   1 -19   1       20.71       36.09     21.59 o 
   2 -19   1        4.39       21.55     23.61 o 
   3 -19   1        2.18        2.57     12.08 o 
  -4 -18   1        4.78        9.28      9.57 o 
  -3 -18   1       27.20       17.09     13.29 o 
  -2 -18   1      197.70      178.86     19.09 o 
  -1 -18   1       54.63        7.16     11.89 o 
   0 -18   1        5.75        2.36      9.63 o 
   1 -18   1       22.05       24.26     11.75 o 
   2 -18   1      223.60      253.96     48.04 o 
   3 -18   1      174.47      172.54     13.58 o 
   4 -18   1        0.35        4.76     15.02 o 
   5 -18   1        7.18       13.41      8.73 o 
   6 -18   1       17.89       17.79     10.97 o 
   7 -18   1       45.88       61.63     28.40 o 
  -6 -17   1        8.95       21.12      8.67 o 
  -5 -17   1        6.09        7.19      7.80 o 
  -4 -17   1        6.08       29.69     12.80 o 
  -3 -17   1      264.85      272.75     68.38 o 
  -2 -17   1       76.08       86.25     14.65 o 
  -1 -17   1      149.05      151.02     14.46 o 
   0 -17   1       21.11       19.27      7.39 o 
   1 -17   1      492.51      454.06     22.39 o 
   2 -17   1       61.88       45.04     10.40 o 
   3 -17   1       52.43       37.29      7.87 o 
   4 -17   1       10.15        9.77      6.40 o 
   5 -17   1       28.47       42.09     12.86 o 
   6 -17   1      279.22      278.82     19.09 o 
   7 -17   1       16.20       12.65      9.89 o 
   8 -17   1       43.06       56.39     36.97 o 
   9 -17   1       26.75       37.24     12.62 o 
  -8 -16   1        9.95       17.83     10.01 o 
  -7 -16   1      122.38      131.96     14.63 o 
  -6 -16   1        9.73        6.64      6.64 o 
  -5 -16   1       73.23       40.26     11.32 o 
  -4 -16   1       73.07       52.61      9.41 o 
  -3 -16   1        9.26        2.86      5.86 o 
  -2 -16   1       22.39       47.50      9.10 o 
  -1 -16   1        4.50        1.78      6.14 o 
   0 -16   1        7.91       11.79      6.83 o 
   1 -16   1       59.09       56.72     16.33 o 
   2 -16   1       71.32       71.70     10.50 o 
   3 -16   1        4.27       -0.81      5.71 o 
   4 -16   1       15.29       -0.33      4.46 o 
   5 -16   1      100.47      105.71     10.40 o 
   6 -16   1        0.19       10.61      8.03 o 
   7 -16   1       22.84        7.75     10.18 o 
   8 -16   1       56.59       60.13     14.18 o 
   9 -16   1       71.14      103.01     13.47 o 
  10 -16   1      403.47      384.30     21.10 o 
  -9 -15   1      121.57      128.77     13.37 o 
  -8 -15   1       33.32       39.18      9.94 o 
  -7 -15   1      104.42       99.02     14.27 o 
  -6 -15   1       46.29       22.18      8.76 o 
  -5 -15   1        5.24       15.73      8.89 o 
  -4 -15   1       77.57       82.90     10.73 o 
  -3 -15   1      145.25      160.74     12.74 o 
  -2 -15   1      181.19      143.78     15.94 o 
  -1 -15   1      138.54      121.89     18.66 o 
   0 -15   1       86.62       84.44     10.47 o 
   1 -15   1        4.13        7.36      6.62 o 
   2 -15   1      101.41      104.08      9.47 o 
   3 -15   1      514.28      483.83     16.26 o 
   4 -15   1        6.66        4.87      9.10 o 
   5 -15   1       20.20       27.52      6.28 o 
   6 -15   1        0.53        1.85     13.48 o 
   7 -15   1       61.51      102.43     14.07 o 
   8 -15   1        4.62        7.01      8.55 o 
   9 -15   1      285.11      292.39     18.80 o 
  10 -15   1        8.46       21.77      9.70 o 
  11 -15   1        0.08       -1.58      8.58 o 
 -10 -14   1       27.90       11.95     13.24 o 
  -9 -14   1        5.55       11.81      8.83 o 
  -8 -14   1        0.05        7.43      7.41 o 
  -7 -14   1        0.00       -5.66      6.76 o 
  -6 -14   1      465.95      443.93     27.59 o 
  -5 -14   1       29.29       40.55      7.65 o 
  -4 -14   1      201.10      247.98     14.29 o 
  -3 -14   1        9.81       10.28      6.96 o 
  -2 -14   1       27.28       21.27      6.56 o 
  -1 -14   1       22.92       26.94      7.02 o 
   0 -14   1       82.88       80.01     11.89 o 
   1 -14   1       24.39       18.37      6.43 o 
   2 -14   1       21.32       15.67      5.38 o 
   3 -14   1       32.23       22.52      5.69 o 
   4 -14   1      499.74      499.94     16.61 o 
   5 -14   1     2084.93     2123.83     42.10 o 
   6 -14   1     1470.07     1553.22     38.91 o 
   7 -14   1      159.47      138.52     13.31 o 
   8 -14   1       93.96      111.69     13.08 o 
   9 -14   1      124.55      140.38     14.17 o 
  10 -14   1       84.99      104.71     17.17 o 
  11 -14   1        4.36       -4.90      8.12 o 
  12 -14   1      166.66      174.75     22.15 o 
 -11 -13   1       49.84       45.42      7.69 o 
 -10 -13   1       72.61       75.44      9.23 o 
  -9 -13   1      282.81      299.40     35.07 o 
  -8 -13   1      125.91      131.00     11.76 o 
  -7 -13   1      364.58      340.01     23.80 o 
  -6 -13   1      295.65      286.19     14.04 o 
  -5 -13   1       14.97       14.76      5.82 o 
  -4 -13   1       44.60       56.86      7.79 o 
  -3 -13   1      103.62      120.88      9.74 o 
  -2 -13   1      501.51      470.99     51.87 o 
  -1 -13   1      215.38      249.15     13.43 o 
   0 -13   1      274.42      223.56     13.07 o 
   1 -13   1       49.65       38.74      7.23 o 
   2 -13   1       40.74       33.77      5.64 o 
   3 -13   1      219.37      220.54     10.82 o 
   4 -13   1      214.56      229.52     12.44 o 
   5 -13   1        5.57       11.74      5.34 o 
   6 -13   1      198.15      178.04     20.39 o 
   7 -13   1     1557.01     1510.35     43.93 o 
   8 -13   1      183.48      220.37     16.75 o 
   9 -13   1      185.90      207.51     22.80 o 
  10 -13   1       30.23       42.90      9.74 o 
  11 -13   1       55.77       47.90     15.59 o 
  12 -13   1        1.72       -7.27      9.01 o 
  13 -13   1      112.33      101.53     21.42 o 
 -12 -12   1       49.47       53.13      8.61 o 
 -11 -12   1        8.68       17.35      5.69 o 
 -10 -12   1       23.26       19.61      7.00 o 
  -9 -12   1      240.22      216.77     11.80 o 
  -8 -12   1      203.56      195.37     11.64 o 
  -7 -12   1        1.82        2.00      5.87 o 
  -6 -12   1      347.66      327.59     14.05 o 
  -5 -12   1       46.12       31.86      6.21 o 
  -4 -12   1        0.01       -1.32      3.52 o 
  -3 -12   1      165.50      126.19      9.30 o 
  -2 -12   1      190.61      156.75     11.13 o 
  -1 -12   1      518.38      481.23     24.35 o 
   0 -12   1        4.56        9.37      3.33 o 
   1 -12   1      484.08      480.69     15.11 o 
   2 -12   1      424.18      430.81     15.94 o 
   3 -12   1        2.33       -1.17      4.05 o 
   4 -12   1      193.90      193.94     10.44 o 
   5 -12   1       87.28       81.34      7.37 o 
   6 -12   1     2263.90     2301.85     39.60 o 
   7 -12   1      141.84      160.84     15.64 o 
   8 -12   1        2.73        1.16      6.65 o 
   9 -12   1      176.67      156.74     14.20 o 
  10 -12   1      747.98      771.66     32.76 o 
  11 -12   1      321.71      298.39     18.65 o 
  12 -12   1      118.88      132.47     13.37 o 
  13 -12   1       11.28        5.26     10.77 o 
  14 -12   1      126.34      150.11     19.65 o 
 -10 -11   1        2.68        6.44      7.10 o 
  -9 -11   1        7.26        7.84      7.73 o 
  -8 -11   1      163.55      181.10     27.96 o 
  -7 -11   1     1034.77      959.06     36.47 o 
  -6 -11   1       62.23       56.48      6.42 o 
  -5 -11   1      342.82      317.13     13.21 o 
  -4 -11   1        7.28        5.49      3.99 o 
  -3 -11   1       80.37       99.46     12.35 o 
  -2 -11   1      206.36      252.10     13.33 o 
  -1 -11   1      101.64      133.96     13.64 o 
   0 -11   1        9.60        8.15      3.30 o 
   1 -11   1      640.02      662.51     14.05 o 
   2 -11   1       21.07       11.73      3.34 o 
   3 -11   1        7.13        9.51      3.56 o 
   4 -11   1      506.08      503.67     12.60 o 
   5 -11   1       34.30       39.26      5.25 o 
   6 -11   1      266.86      275.81     11.26 o 
   7 -11   1      224.86      231.34     12.48 o 
   8 -11   1       27.63       28.97      6.83 o 
   9 -11   1      164.07      144.91     13.02 o 
  10 -11   1        3.48        1.85      6.74 o 
  11 -11   1       44.28       44.72     10.33 o 
  12 -11   1       83.35       61.29     14.76 o 
  13 -11   1       40.11       46.24     29.57 o 
  14 -11   1       49.14       38.02     13.16 o 
 -10 -10   1        2.72        9.60      7.02 o 
  -9 -10   1      147.16      159.97     13.38 o 
  -8 -10   1      802.64      778.19     35.43 o 
  -6 -10   1       26.23       24.35      4.11 o 
  -5 -10   1       62.36       52.44      5.82 o 
  -4 -10   1      319.83      342.18     13.37 o 
  -3 -10   1      297.46      297.77     11.68 o 
  -2 -10   1     1227.98     1267.08     32.05 o 
  -1 -10   1       15.61       11.50      2.66 o 
   0 -10   1      357.34      409.95      9.51 o 
   1 -10   1      153.25      187.83      7.27 o 
   2 -10   1      150.99      169.19      6.43 o 
   3 -10   1        5.35        3.43      2.82 o 
   4 -10   1      248.54      280.34      8.45 o 
   5 -10   1       79.56       77.83      5.48 o 
   6 -10   1      257.58      263.33      8.84 o 
   7 -10   1      283.21      269.46      9.88 o 
   8 -10   1      588.52      583.13     16.47 o 
   9 -10   1        5.70       -4.13      4.52 o 
  10 -10   1        5.21        5.09      5.95 o 
  11 -10   1       16.51       21.41      6.70 o 
  12 -10   1       22.62        7.16      7.68 o 
  13 -10   1       22.46       18.55      8.25 o 
  14 -10   1       13.87        2.63      6.39 o 
  15 -10   1       33.15       26.34     11.25 o 
  -9  -9   1      129.65      134.52     11.62 o 
  -8  -9   1       66.34       49.53      8.95 o 
  -6  -9   1      184.86      174.41      9.37 o 
  -5  -9   1       47.69       35.65      2.93 o 
  -4  -9   1      193.07      203.72      6.05 o 
  -3  -9   1      853.94      805.21     13.49 o 
  -2  -9   1        8.15       17.63      2.83 o 
  -1  -9   1      290.03      322.32      7.72 o 
   0  -9   1       11.84       10.01      2.03 o 
   1  -9   1     1532.33     1518.77     22.96 o 
   2  -9   1     1531.36     1458.92     25.04 o 
   3  -9   1      585.04      608.59     10.91 o 
   4  -9   1       36.36       37.64      3.67 o 
   5  -9   1      247.54      210.87      6.66 o 
   6  -9   1       84.35       94.03      5.27 o 
   7  -9   1      469.62      448.54     10.71 o 
   8  -9   1       43.82       36.39      4.81 o 
   9  -9   1      256.27      239.14      9.45 o 
  10  -9   1        1.96        5.24      4.42 o 
  11  -9   1        1.46        1.73      4.25 o 
  12  -9   1        6.20        6.27      5.43 o 
  13  -9   1        0.05        2.89      5.66 o 
  14  -9   1       63.50       70.09      9.22 o 
  15  -9   1       62.86       58.01      9.65 o 
 -15  -8   1       56.58       32.57     10.70 o 
 -14  -8   1       80.41       90.45     11.35 o 
 -12  -8   1      519.53      586.71     27.72 o 
  -9  -8   1       30.45       29.35     14.25 o 
  -8  -8   1      626.47      561.63     35.26 o 
  -7  -8   1      289.52      293.60     23.78 o 
  -6  -8   1      514.86      548.65     19.37 o 
  -5  -8   1      352.81      360.65     10.12 o 
  -4  -8   1     1005.56     1079.07     16.60 o 
  -3  -8   1        3.99        4.51      1.50 o 
  -2  -8   1      183.77      230.36      6.01 o 
  -1  -8   1        0.11        0.90      1.62 o 
   0  -8   1      387.43      410.43      8.98 o 
   1  -8   1       19.39       20.17      2.49 o 
   2  -8   1       89.92      106.30      5.56 o 
   3  -8   1        9.17        3.97      1.99 o 
   4  -8   1     3412.87     3547.86     36.97 o 
   5  -8   1      109.37      102.35      4.78 o 
   6  -8   1       30.51       29.99      3.43 o 
   7  -8   1      170.91      183.05      6.92 o 
   8  -8   1       52.20       42.51      4.86 o 
   9  -8   1        0.42        2.67      3.27 o 
  10  -8   1      254.44      256.46      9.76 o 
  11  -8   1      226.34      217.87     19.58 o 
  12  -8   1        5.95       -0.07      5.22 o 
  13  -8   1       14.58       13.95      6.14 o 
  14  -8   1       32.39       26.06      6.78 o 
  15  -8   1       76.81       74.13      9.24 o 
  16  -8   1      136.99      115.96     17.28 o 
 -15  -7   1      195.11      213.68     13.25 o 
 -14  -7   1        4.78        7.26      6.16 o 
 -13  -7   1      283.55      310.67     19.96 o 
 -12  -7   1      115.79      107.45     12.89 o 
 -11  -7   1      228.04      197.93     12.72 o 
 -10  -7   1        6.82       12.79     13.20 o 
  -9  -7   1       12.88        5.42     11.18 o 
  -8  -7   1      342.72      336.50     27.04 o 
  -7  -7   1      478.17      422.90     28.27 o 
  -6  -7   1        6.60       13.26      4.49 o 
  -5  -7   1     1552.10     1571.45     29.16 o 
  -4  -7   1        2.10        2.21      1.88 o 
  -3  -7   1       33.09       15.69      2.05 o 
  -2  -7   1        6.65       12.22      1.61 o 
  -1  -7   1     1198.43     1209.22     17.02 o 
   0  -7   1       20.64       15.41      2.50 o 
   1  -7   1     2185.52     2282.41     28.63 o 
   2  -7   1      725.93      729.00     11.11 o 
   3  -7   1      251.10      288.18      6.00 o 
   4  -7   1     1423.08     1389.39     19.67 o 
   5  -7   1      951.02     1094.47     14.67 o 
   6  -7   1        9.43       11.98      2.71 o 
   7  -7   1      219.19      286.08      9.64 o 
   8  -7   1       30.22       24.99      4.10 o 
   9  -7   1       63.90       52.25      5.43 o 
  10  -7   1        2.31       -0.36      2.98 o 
  11  -7   1      122.16      117.53     11.92 o 
  12  -7   1        4.94        4.91      5.28 o 
  13  -7   1      145.36      165.66     11.27 o 
  14  -7   1        0.30        1.65      4.83 o 
  15  -7   1      442.34      457.27     20.97 o 
  16  -7   1       11.72       23.90     11.13 o 
 -15  -6   1       80.92       91.77     10.79 o 
 -14  -6   1       36.42       37.43      7.40 o 
 -13  -6   1        0.00        4.10      7.77 o 
 -12  -6   1       22.80       18.18      9.22 o 
 -11  -6   1      280.75      272.17     15.07 o 
 -10  -6   1       17.37        9.96      5.74 o 
  -9  -6   1       77.45       87.72     18.39 o 
  -8  -6   1       85.01      103.64     17.99 o 
  -7  -6   1      270.75      261.41     21.98 o 
  -6  -6   1      331.06      320.63     15.63 o 
  -5  -6   1        0.08        2.62      1.81 o 
  -4  -6   1     2264.86     2407.99     41.19 o 
  -3  -6   1      297.19      296.43      7.99 o 
  -2  -6   1     1192.08     1409.98     19.51 o 
  -1  -6   1      528.34      537.86     11.01 o 
   0  -6   1       49.50       57.47      3.26 o 
   1  -6   1       31.04       21.30      2.25 o 
   2  -6   1       36.05       39.98      2.82 o 
   3  -6   1      122.07      102.25      5.41 o 
   4  -6   1      175.82      192.69      5.10 o 
   5  -6   1     2394.36     2314.37     26.11 o 
   6  -6   1       18.08       37.53      2.90 o 
   7  -6   1       99.92       62.58      4.66 o 
   8  -6   1     1316.42     1441.87     22.48 o 
   9  -6   1      172.93      176.00      7.98 o 
  10  -6   1        0.01        1.34      3.89 o 
  11  -6   1        3.36       -1.51      3.95 o 
  12  -6   1      198.27      182.28     11.10 o 
  13  -6   1      151.18      144.66      9.64 o 
  14  -6   1       42.87       30.43      8.33 o 
  15  -6   1       16.77       21.52      7.01 o 
  16  -6   1        1.83        9.31      8.40 o 
 -16  -5   1        0.32        3.12      8.00 o 
 -15  -5   1      204.71      202.24     14.08 o 
 -14  -5   1        1.21        7.33      5.88 o 
 -13  -5   1      344.25      332.10     14.89 o 
 -12  -5   1        0.38       -1.63      8.04 o 
 -11  -5   1     1112.08     1151.34     38.28 o 
 -10  -5   1      238.53      219.15     13.14 o 
  -9  -5   1       25.11       30.55     10.08 o 
  -8  -5   1      185.58      170.84     19.85 o 
  -7  -5   1        5.60       15.26      9.49 o 
  -6  -5   1      123.82      142.85     16.54 o 
  -5  -5   1     2870.05     2973.03     61.42 o 
  -4  -5   1      286.23      313.15      8.48 o 
  -3  -5   1      660.93      659.55     13.50 o 
  -2  -5   1       78.79       71.84      2.79 o 
  -1  -5   1     1388.59     1437.66     24.20 o 
   0  -5   1        2.34       -0.95      1.02 o 
   1  -5   1     4551.27     4778.51     54.93 o 
   2  -5   1      946.70      877.39     13.82 o 
   3  -5   1     3115.10     3448.84     34.49 o 
   4  -5   1       28.10       30.30      2.50 o 
   5  -5   1       79.79       99.46      3.66 o 
   6  -5   1      259.25      243.51      6.76 o 
   7  -5   1      366.26      402.64     13.96 o 
   8  -5   1        9.78        9.48      2.80 o 
   9  -5   1        5.61        5.65      3.68 o 
  10  -5   1      255.58      230.24      9.68 o 
  11  -5   1       29.80       23.05      5.15 o 
  12  -5   1        6.40        6.27      4.64 o 
  13  -5   1       43.14       23.04      7.13 o 
  14  -5   1       80.22       86.75     10.33 o 
  15  -5   1       14.64       13.86      6.32 o 
  16  -5   1        2.78       12.19      9.15 o 
 -16  -4   1        5.83       10.27      8.45 o 
 -15  -4   1       98.09       95.49     11.72 o 
 -14  -4   1       13.19       11.73      4.57 o 
 -13  -4   1        0.00        2.85      7.81 o 
 -12  -4   1      149.88      162.44      7.73 o 
 -11  -4   1       16.29       20.76      3.07 o 
 -10  -4   1     2829.61     2795.45     55.73 o 
  -9  -4   1      260.64      247.53      7.19 o 
  -8  -4   1       86.12      107.24      4.22 o 
  -7  -4   1        2.01       27.48     10.28 o 
  -6  -4   1      726.60      706.26     20.49 o 
  -5  -4   1      193.41      204.70      9.34 o 
  -4  -4   1     2913.46     3243.23     64.95 o 
  -3  -4   1      342.90      306.05      7.48 o 
  -2  -4   1     1846.44     1804.74     29.29 o 
  -1  -4   1     1676.58     1466.77     19.15 o 
   0  -4   1    16468.13    17443.05    248.50 o 
   1  -4   1     1433.47     1400.55     17.71 o 
   2  -4   1       34.40       59.96      2.66 o 
   3  -4   1      901.42      744.15     14.70 o 
   4  -4   1      586.10      662.14      9.06 o 
   5  -4   1       36.59       33.57      2.43 o 
   6  -4   1      359.83      378.91      7.72 o 
   7  -4   1      203.10      210.79      6.07 o 
   8  -4   1      147.64      197.48      8.17 o 
   9  -4   1       76.53       80.73      6.18 o 
  10  -4   1     2716.20     2708.94     43.21 o 
  11  -4   1        0.29        0.46      3.49 o 
  12  -4   1      737.37      596.81     20.47 o 
  13  -4   1      106.46       87.57      9.55 o 
  14  -4   1       22.47       11.39      5.98 o 
  15  -4   1       16.10       13.05      6.18 o 
  16  -4   1      114.42       97.50     15.00 o 
  17  -4   1       70.86       57.88     12.40 o 
 -16  -3   1       57.43       78.05     13.57 o 
 -15  -3   1      113.18      141.28     20.36 o 
 -14  -3   1      100.63      101.16     10.51 o 
 -13  -3   1        0.75       -2.69      3.86 o 
 -12  -3   1      232.19      233.76     12.51 o 
 -11  -3   1      452.06      435.05     12.25 o 
 -10  -3   1       32.44       35.85      4.36 o 
  -9  -3   1       14.34       13.02      3.53 o 
  -8  -3   1       15.00        6.63      2.16 o 
  -7  -3   1     2588.76     2699.63     44.36 o 
  -6  -3   1      398.55      407.00      8.59 o 
  -5  -3   1      753.72      797.79     21.20 o 
  -4  -3   1      345.71      295.60      9.08 o 
  -3  -3   1    12155.35    13213.87    243.42 o 
  -2  -3   1     1483.20     1413.52     42.55 o 
  -1  -3   1     1259.01     1197.80     17.12 o 
   0  -3   1      694.40      685.87     13.61 o 
   1  -3   1    11517.47    12165.57    133.72 o 
   2  -3   1      621.25      572.64      7.69 o 
   3  -3   1       15.14       27.87      2.63 o 
   4  -3   1      401.07      323.99      6.43 o 
   5  -3   1        4.06        8.49      1.79 o 
   6  -3   1       20.80       18.70      2.25 o 
   7  -3   1        6.08       -0.46      2.04 o 
   8  -3   1       39.99       38.54      3.84 o 
   9  -3   1      258.60      290.27      9.41 o 
  10  -3   1      942.43      907.45     18.18 o 
  11  -3   1      499.64      405.94     14.25 o 
  12  -3   1      146.66      131.53     10.64 o 
  13  -3   1      627.87      535.48     19.29 o 
  14  -3   1        3.42        5.49      5.44 o 
  15  -3   1        0.05       -2.02      5.00 o 
  16  -3   1      118.50      115.69     17.84 o 
  17  -3   1        3.33       14.33      8.99 o 
 -16  -2   1       14.46        9.30      7.96 o 
 -15  -2   1       52.98       48.74      6.78 o 
 -14  -2   1       98.54       78.93     10.47 o 
 -13  -2   1      101.20       94.83      8.36 o 
 -12  -2   1      418.50      429.75     14.54 o 
 -11  -2   1       23.88       21.47      4.14 o 
 -10  -2   1     1796.72     1734.05     28.89 o 
  -9  -2   1       42.93       41.45      2.98 o 
  -8  -2   1        0.98        2.97      1.46 o 
  -7  -2   1      616.14      600.91     13.03 o 
  -6  -2   1      166.06      194.61      5.17 o 
  -5  -2   1       11.98        6.97      1.61 o 
  -4  -2   1      133.40       94.53      3.01 o 
  -3  -2   1     3417.23     2871.20     56.62 o 
  -2  -2   1   128740.28   126067.86   2391.82 o 
  -1  -2   1        0.65       -1.08      0.59 o 
   0  -2   1     1066.64      974.39     16.65 o 
   1  -2   1       95.15       84.96      2.48 o 
   2  -2   1   117432.82   118645.65   1278.04 o 
   3  -2   1       33.53       33.70      2.59 o 
   4  -2   1     3156.17     3511.27     37.90 o 
   5  -2   1        0.91        3.94      2.21 o 
   6  -2   1     3494.88     4079.41     49.98 o 
   7  -2   1       48.38       63.38      3.95 o 
   8  -2   1      383.49      397.20      7.97 o 
   9  -2   1       51.57       47.82      5.29 o 
  10  -2   1     4044.92     4032.62     96.12 o 
  11  -2   1       98.31       91.23      9.19 o 
  12  -2   1      210.18      177.45     13.59 o 
  13  -2   1        4.72       10.03      4.61 o 
  14  -2   1      290.77      246.14     13.84 o 
  15  -2   1       29.52       20.88      6.44 o 
  16  -2   1      136.40      164.07     16.54 o 
  17  -2   1        0.01        5.52      7.17 o 
 -17  -1   1       18.35       35.49     12.11 o 
 -16  -1   1       23.50       46.65      8.83 o 
 -15  -1   1       57.03       61.42      7.67 o 
 -14  -1   1      141.55      119.53     10.07 o 
 -13  -1   1      414.76      375.85     31.00 o 
 -12  -1   1        2.44        4.43      3.99 o 
 -11  -1   1     2693.67     2637.68     55.02 o 
 -10  -1   1      341.71      291.63     10.69 o 
  -9  -1   1      551.65      590.29     12.18 o 
  -8  -1   1      443.96      450.90      8.21 o 
  -7  -1   1      424.91      496.23      7.77 o 
  -6  -1   1      203.62      163.07      7.34 o 
  -5  -1   1       20.48       19.36      2.15 o 
  -4  -1   1        0.00       -2.53      1.27 o 
  -3  -1   1     7663.65     8624.70     99.95 o 
  -2  -1   1      854.59      692.13     30.71 o 
  -1  -1   1      245.53      229.00      5.31 o 
   0  -1   1        6.19        4.60      1.70 o 
   1  -1   1     5809.43     5849.32    163.24 o 
   2  -1   1       52.88       22.02      1.55 o 
   3  -1   1     1337.03     1452.45     23.78 o 
   4  -1   1      210.85      198.48      5.89 o 
   5  -1   1     6561.59     6843.91     86.66 o 
   6  -1   1      138.98      113.54      4.72 o 
   7  -1   1      954.64     1007.87     17.05 o 
   8  -1   1      166.37      178.70      6.72 o 
   9  -1   1      439.82      477.44     13.30 o 
  10  -1   1      477.75      476.25     15.02 o 
  11  -1   1      645.68      629.67     18.33 o 
  12  -1   1      105.82      125.22     15.87 o 
  13  -1   1      292.34      316.77     13.51 o 
  14  -1   1      366.63      355.38     14.67 o 
  15  -1   1       93.86       78.49      9.00 o 
  16  -1   1       24.45       37.23      8.52 o 
  17  -1   1        2.58       16.16      8.74 o 
 -17   0   1        1.42        5.75      6.06 o 
 -16   0   1      193.92      170.23     15.23 o 
 -15   0   1       16.66       20.44      5.41 o 
 -14   0   1        0.15        5.27      4.65 o 
 -13   0   1      298.64      262.92     11.90 o 
 -12   0   1        7.98       14.92      4.14 o 
 -11   0   1      218.60      216.75      9.13 o 
 -10   0   1      432.58      473.12     12.19 o 
  -9   0   1      452.32      455.23     11.38 o 
  -8   0   1       38.95       36.53      2.90 o 
  -7   0   1      372.20      367.47     10.50 o 
  -6   0   1       87.98       64.28      3.09 o 
  -5   0   1       21.91       17.49      2.22 o 
  -4   0   1     1364.71     1517.13     20.27 o 
  -3   0   1      184.47      149.46      4.79 o 
  -2   0   1    23445.69    23470.78    316.21 o 
  -1   0   1        0.48       -0.82      0.41 o 
   1   0   1       67.26       21.86      2.83 o 
   2   0   1     4756.99     4774.14     63.48 o 
   3   0   1      133.15       84.12      6.14 o 
   4   0   1      233.05      207.44      5.15 o 
   5   0   1       29.65       28.26      2.39 o 
   6   0   1     1581.41     1893.97     26.36 o 
   7   0   1      367.74      354.30      8.46 o 
   8   0   1      326.08      318.45     10.61 o 
   9   0   1      336.83      354.11      9.56 o 
  10   0   1     2202.53     2116.56     37.90 o 
  11   0   1      458.95      398.83     12.49 o 
  12   0   1      173.88      161.24      9.96 o 
  13   0   1        2.95        8.30      7.29 o 
  14   0   1      742.47      710.42     20.57 o 
  15   0   1      191.10      193.18     11.95 o 
  16   0   1       35.14       44.84      9.29 o 
  17   0   1       57.09       59.05     13.07 o 
 -17   1   1       12.40       15.00      9.04 o 
 -16   1   1       26.20       30.41      9.93 o 
 -15   1   1       91.14       88.86      9.44 o 
 -14   1   1        0.01        5.90      4.89 o 
 -13   1   1      178.50      149.88     10.64 o 
 -12   1   1        1.49        0.45      3.96 o 
 -11   1   1        3.58        3.68      3.63 o 
 -10   1   1       13.21        6.38      3.15 o 
  -9   1   1     1306.08     1361.81     29.23 o 
  -8   1   1      138.75      129.28      5.89 o 
  -7   1   1       65.90       53.68      5.55 o 
  -6   1   1       47.18       59.76      2.98 o 
  -5   1   1     1872.39     2074.22     28.52 o 
  -4   1   1       83.68       56.64      2.61 o 
  -3   1   1      328.89      296.12      6.10 o 
  -2   1   1      935.44      728.72     18.98 o 
  -1   1   1     4480.64     4881.75     60.10 o 
   0   1   1      169.61       68.27      5.22 o 
   1   1   1     2312.94     2246.27     65.50 o 
   2   1   1        7.26       -2.84      1.92 o 
   3   1   1     1041.38      972.51     14.52 o 
   4   1   1        4.13        6.56      1.44 o 
   5   1   1      850.24      919.96     13.30 o 
   6   1   1      313.82      320.27      9.19 o 
   7   1   1        9.86       14.78      2.00 o 
   8   1   1      525.37      541.18     10.75 o 
   9   1   1      814.46      761.43     15.08 o 
  10   1   1      139.52      147.91      7.21 o 
  11   1   1      421.12      425.73     11.40 o 
  12   1   1        2.47        7.53      3.55 o 
  13   1   1        0.67        7.64      6.06 o 
  14   1   1      350.63      366.49     15.44 o 
  15   1   1        1.60       12.83      5.96 o 
  16   1   1        0.02        5.74      6.52 o 
 -17   2   1       76.65       41.74     12.60 o 
 -16   2   1       49.48       50.64     12.92 o 
 -15   2   1      292.00      286.20     17.70 o 
 -14   2   1        0.90        2.52      4.20 o 
 -13   2   1      177.19      127.67     27.27 o 
 -12   2   1     1072.90      937.13     77.58 o 
 -11   2   1        7.41        9.55      4.28 o 
 -10   2   1      158.65      190.89     11.21 o 
  -9   2   1      181.36      168.08     12.38 o 
  -8   2   1      661.26      777.57     12.67 o 
  -7   2   1        3.55        1.49      1.81 o 
  -6   2   1      439.78      518.44     10.17 o 
  -5   2   1      273.84      306.45      7.44 o 
  -4   2   1     1809.93     1832.86     21.67 o 
  -3   2   1      330.23      231.28      6.08 o 
  -2   2   1     3429.56     3759.36     45.56 o 
  -1   2   1      287.24      179.87      4.07 o 
   0   2   1      962.79      830.14     28.32 o 
   1   2   1       60.83       20.47      2.73 o 
   2   2   1     1166.87     1293.53     19.40 o 
   3   2   1        0.31       -2.55      1.27 o 
   4   2   1      115.04      140.08      4.26 o 
   5   2   1       63.54       67.20      4.07 o 
   6   2   1     1453.72     1736.46     21.32 o 
   7   2   1       25.63       18.91      1.88 o 
   8   2   1      541.01      519.04      8.88 o 
   9   2   1        0.08        0.46      2.06 o 
  10   2   1       33.38       28.64      5.02 o 
  11   2   1      148.84      128.49      9.58 o 
  12   2   1      181.03      184.90     11.34 o 
  13   2   1        2.00        1.95      3.53 o 
  14   2   1      319.42      281.14     16.53 o 
  15   2   1       31.57       25.34      9.65 o 
  16   2   1       18.18        6.81      6.56 o 
 -17   3   1       20.25       22.48      9.33 o 
 -16   3   1       27.03       36.76      9.76 o 
 -15   3   1       31.29       32.17      6.90 o 
 -14   3   1      123.31      117.86     10.79 o 
 -13   3   1       62.36       64.72      8.13 o 
 -12   3   1       31.51       29.58      6.24 o 
 -11   3   1       21.32       19.13      5.01 o 
 -10   3   1        0.50       -0.78      2.79 o 
  -9   3   1        5.37        6.80      3.25 o 
  -8   3   1        1.10        1.37      2.30 o 
  -7   3   1       78.82      105.19      5.54 o 
  -6   3   1     1155.37     1202.81     19.65 o 
  -5   3   1      325.89      489.63      8.68 o 
  -4   3   1       65.38       65.31      3.75 o 
  -3   3   1     3316.14     3589.42     38.71 o 
  -2   3   1        8.29        6.10      1.54 o 
  -1   3   1     5216.62     5400.81     71.68 o 
   0   3   1       26.81       17.73      3.40 o 
   1   3   1      528.92      587.70     11.20 o 
   2   3   1      182.97      116.63      3.20 o 
   3   3   1       43.03       45.44      2.58 o 
   4   3   1       97.08       78.68      3.31 o 
   5   3   1      142.13      118.01      4.56 o 
   6   3   1      460.53      502.18     13.01 o 
   7   3   1       33.76       43.47      3.06 o 
   8   3   1       73.30       70.27      3.66 o 
   9   3   1      986.26      942.13     17.27 o 
  10   3   1        1.73       -0.40      2.33 o 
  11   3   1      208.24      227.44      9.22 o 
  12   3   1      236.78      268.55     11.62 o 
  13   3   1        3.92        4.80      4.27 o 
  14   3   1      310.05      359.11     14.39 o 
  15   3   1        0.69        8.91      4.52 o 
  16   3   1       41.94       39.79      8.89 o 
 -17   4   1        0.03       11.07      9.21 o 
 -16   4   1      112.75      131.84     18.71 o 
 -15   4   1        1.00       -0.99      5.40 o 
 -14   4   1        6.22        3.57      5.54 o 
 -13   4   1        8.26       10.93      5.68 o 
 -12   4   1       60.93       53.67      7.99 o 
 -11   4   1       11.07        7.98      3.74 o 
 -10   4   1      788.70      718.77     16.35 o 
  -9   4   1       28.25       23.97      4.33 o 
  -8   4   1     2276.24     2356.24     58.95 o 
  -7   4   1       51.56       63.32      3.64 o 
  -6   4   1     2650.30     3067.88     35.37 o 
  -5   4   1     1910.66     1932.64     24.13 o 
  -4   4   1       51.62       54.57      2.95 o 
  -3   4   1      431.48      423.94      7.42 o 
  -2   4   1      289.02      295.39      5.41 o 
  -1   4   1      354.54      281.69      5.75 o 
   0   4   1      152.29      130.54      4.89 o 
   1   4   1       89.19       72.66      5.13 o 
   2   4   1     3367.91     3642.11     53.24 o 
   3   4   1      274.71      206.23      7.30 o 
   4   4   1     1806.25     1980.08     30.70 o 
   5   4   1       56.82       50.67      3.43 o 
   6   4   1     1787.83     1884.84     30.84 o 
   7   4   1        1.08        0.11      1.89 o 
   8   4   1       27.50       49.15      3.69 o 
   9   4   1       99.49       94.02      3.91 o 
  10   4   1       49.76       48.16      3.98 o 
  11   4   1      109.64      109.12      6.54 o 
  12   4   1       70.67       88.61      9.68 o 
  13   4   1        0.93       -5.24      3.93 o 
  14   4   1        2.21        2.18      4.27 o 
  15   4   1      323.49      342.82     18.83 o 
  16   4   1      200.84      200.08     16.37 o 
 -16   5   1      227.87      243.35     30.92 o 
 -15   5   1       39.28       43.26      8.36 o 
 -14   5   1        5.28        5.20      5.51 o 
 -13   5   1      241.84      234.19     14.44 o 
 -12   5   1      240.08      240.03     11.14 o 
 -11   5   1      461.49      501.57     15.01 o 
 -10   5   1      156.23      125.19      7.96 o 
  -9   5   1      598.71      550.44     14.32 o 
  -8   5   1       44.60       48.98      4.46 o 
  -7   5   1       52.56       51.32      3.94 o 
  -6   5   1       57.16       55.03      3.73 o 
  -5   5   1      599.28      730.03     10.92 o 
  -4   5   1      390.68      360.96      7.25 o 
  -3   5   1     1014.97     1149.36     14.93 o 
  -2   5   1        6.94        4.60      1.57 o 
  -1   5   1      389.46      430.39      7.85 o 
   0   5   1      565.09      441.89     21.09 o 
   1   5   1     2539.83     2771.13     43.32 o 
   2   5   1      437.96      391.74      8.35 o 
   3   5   1     7183.80     8107.06    100.07 o 
   4   5   1       88.54       70.12      3.75 o 
   5   5   1       20.28       40.14      3.18 o 
   6   5   1      523.71      537.35     11.61 o 
   7   5   1      996.37     1020.92     19.14 o 
   8   5   1        0.37       -1.56      2.69 o 
   9   5   1       19.21       16.07      2.87 o 
  10   5   1        0.29       -0.47      2.11 o 
  11   5   1      332.55      326.13     18.70 o 
  12   5   1       25.42       29.31      4.92 o 
  13   5   1       90.23       86.96      7.20 o 
  14   5   1      106.12      126.70      8.19 o 
  15   5   1      300.53      302.51     26.08 o 
  16   5   1        5.36       22.16     11.93 o 
 -16   6   1        0.35        4.23      8.28 o 
 -15   6   1       19.58       15.75      7.21 o 
 -14   6   1       75.79       86.34     14.10 o 
 -13   6   1       39.24       32.75      5.79 o 
 -12   6   1      202.58      220.08     11.12 o 
 -11   6   1       33.03       38.47      6.28 o 
 -10   6   1      595.80      551.43     15.15 o 
  -9   6   1       39.62       54.23      4.74 o 
  -8   6   1        1.77       -1.15      3.20 o 
  -7   6   1       81.72       75.54      4.93 o 
  -6   6   1      560.56      566.67     10.52 o 
  -5   6   1      115.92      107.84      4.47 o 
  -4   6   1     4275.17     4648.77     48.48 o 
  -3   6   1      349.51      321.72      7.58 o 
  -2   6   1     1845.93     2141.36     28.24 o 
  -1   6   1       61.97       51.88      3.06 o 
   0   6   1        8.06       12.46      2.88 o 
   1   6   1      171.36      156.44     13.93 o 
   2   6   1      131.73      155.80      4.57 o 
   3   6   1      125.49      125.92      4.59 o 
   4   6   1      776.70      984.54     14.96 o 
   5   6   1      267.27      267.97      8.14 o 
   6   6   1      104.46      109.92      5.44 o 
   7   6   1      249.43      241.70      7.58 o 
   8   6   1        9.83       12.82      3.55 o 
   9   6   1        2.38       -0.88      4.14 o 
  10   6   1      112.16       91.06      4.40 o 
  11   6   1       68.65       56.55      9.65 o 
  12   6   1      135.04      180.32     32.43 o 
  13   6   1       15.73       10.16      9.89 o 
  14   6   1      100.70      115.31     11.77 o 
  15   6   1       60.10       72.66     20.91 o 
 -16   7   1       17.89       19.96     10.57 o 
 -15   7   1       65.58       58.97     10.24 o 
 -14   7   1        7.95       10.14      5.33 o 
 -13   7   1        0.97        3.96      4.99 o 
 -12   7   1      300.35      283.89     12.84 o 
 -11   7   1       26.63       27.51      6.15 o 
 -10   7   1       11.23        9.68      4.57 o 
  -9   7   1       19.73       24.21      4.51 o 
  -8   7   1        0.05       -1.02      3.40 o 
  -7   7   1      442.35      467.18     10.63 o 
  -6   7   1      134.87      132.26      5.65 o 
  -5   7   1     3283.99     3453.85     38.11 o 
  -4   7   1      399.60      418.32      7.88 o 
  -3   7   1      438.07      405.09      7.34 o 
  -2   7   1        0.89       -1.26      1.97 o 
  -1   7   1       78.39      113.36      4.17 o 
   0   7   1      162.17      166.74      6.01 o 
   1   7   1       13.65       18.82      2.53 o 
   2   7   1      405.15      385.15     14.22 o 
   3   7   1      155.85      157.62      4.22 o 
   4   7   1       56.84       47.27      2.73 o 
   5   7   1      888.72      917.78     14.39 o 
   6   7   1       59.69       62.32      4.83 o 
   7   7   1      476.45      532.88     13.27 o 
   8   7   1      419.17      450.49     15.38 o 
   9   7   1       28.93       31.34      4.37 o 
  10   7   1        8.68        1.87      3.83 o 
  11   7   1       24.45       41.99      6.18 o 
  12   7   1      181.85      186.56     10.67 o 
  13   7   1      131.13      138.56     10.59 o 
  14   7   1      411.41      463.93     28.62 o 
  15   7   1       58.66       34.87      8.77 o 
 -16   8   1       18.14        4.70     10.11 o 
 -15   8   1        9.41        6.92      6.12 o 
 -14   8   1      106.96      141.96     10.99 o 
 -13   8   1       23.42       21.63      7.05 o 
 -12   8   1        2.59        3.14      5.11 o 
 -11   8   1      251.59      244.42     12.21 o 
 -10   8   1       73.68       81.06      6.43 o 
  -9   8   1      158.72      138.13      7.98 o 
  -8   8   1     2103.48     2094.08     33.09 o 
  -7   8   1      274.60      253.38      8.41 o 
  -6   8   1        5.49        2.08      2.66 o 
  -5   8   1        2.09        0.25      2.35 o 
  -4   8   1       13.32        8.18      2.35 o 
  -3   8   1        0.13       -0.94      2.05 o 
  -2   8   1        0.58        1.43      2.21 o 
  -1   8   1      852.66      823.02     13.49 o 
   0   8   1     1556.70     1815.53     30.42 o 
   1   8   1      172.42      172.58     10.91 o 
   2   8   1      323.76      333.55     10.20 o 
   3   8   1        1.14        4.05      1.46 o 
   4   8   1       90.02      108.52      3.94 o 
   5   8   1       23.60       29.42      2.68 o 
   6   8   1       36.60       50.77      4.38 o 
   7   8   1      160.28      169.59      6.52 o 
   8   8   1      672.88      657.30     15.54 o 
   9   8   1        5.19        5.45      2.85 o 
  10   8   1       32.81       57.88      9.49 o 
  11   8   1        8.12       10.47      4.82 o 
  12   8   1        0.52        3.07      9.13 o 
  13   8   1        0.05       11.68      6.08 o 
  14   8   1      278.37      250.61     14.26 o 
 -15   9   1       65.16       69.08     10.80 o 
 -14   9   1       10.90       10.56      6.76 o 
 -13   9   1        6.22        3.74      5.37 o 
 -12   9   1        7.99        6.89      5.75 o 
 -11   9   1       33.71       21.93      4.96 o 
 -10   9   1      145.47      122.27      8.02 o 
  -9   9   1      279.41      259.79      9.48 o 
  -8   9   1      110.12      129.42      8.20 o 
  -7   9   1     6078.28     6098.74     76.76 o 
  -6   9   1      605.29      612.65     11.91 o 
  -5   9   1      360.02      380.98      8.43 o 
  -4   9   1      626.04      570.53     11.46 o 
  -3   9   1      937.36      967.68     15.44 o 
  -2   9   1        2.53        1.08      2.12 o 
  -1   9   1      206.70      213.94      6.60 o 
   0   9   1      439.35      435.32     11.28 o 
   1   9   1      827.33      856.56     21.15 o 
   2   9   1       95.81      120.63      7.17 o 
   3   9   1      400.77      449.93     11.09 o 
   4   9   1        1.06        0.39      2.43 o 
   5   9   1       22.12       20.39      3.96 o 
   6   9   1      214.52      215.33      8.79 o 
   7   9   1      137.05      174.66     13.76 o 
   8   9   1      166.16      147.62     10.57 o 
   9   9   1       61.02       64.98      7.06 o 
  10   9   1       54.55       56.11     13.39 o 
  11   9   1      134.85      117.51      9.31 o 
  12   9   1      472.03      510.01     18.82 o 
  13   9   1      251.43      261.77     13.57 o 
  14   9   1       71.09       66.31     13.10 o 
 -15  10   1      161.67      168.48     18.59 o 
 -14  10   1      396.83      434.85     22.08 o 
 -13  10   1      210.11      185.40     17.34 o 
 -12  10   1       20.74       24.28     13.34 o 
 -11  10   1        4.95        6.51      5.58 o 
 -10  10   1       27.23       38.26      7.48 o 
  -9  10   1       58.77       68.42      7.51 o 
  -8  10   1      575.75      558.64     16.09 o 
  -7  10   1       25.08       30.58      6.08 o 
  -6  10   1      590.92      591.18     13.87 o 
  -5  10   1      340.86      351.69      9.58 o 
  -4  10   1        7.18        7.32      3.22 o 
  -3  10   1      117.90      103.15      5.44 o 
  -2  10   1      652.62      733.49     15.12 o 
  -1  10   1     1069.53     1076.87     21.34 o 
   0  10   1     1798.33     1915.76     33.06 o 
   1  10   1       35.78       28.03      5.34 o 
   2  10   1       14.76       28.57      5.12 o 
   3  10   1       13.61       14.62      4.92 o 
   4  10   1      274.99      242.38      9.46 o 
   5  10   1      278.03      255.33     10.40 o 
   6  10   1      475.39      461.04     14.11 o 
   7  10   1      143.85      145.21      7.71 o 
   8  10   1       54.04       55.89     10.65 o 
   9  10   1      253.41      276.47     24.67 o 
  10  10   1        1.83        8.46      5.04 o 
  11  10   1       77.22      120.59     17.66 o 
  12  10   1       91.07       89.65      9.58 o 
  13  10   1      258.92      265.59     13.89 o 
 -14  11   1      355.78      333.71     67.13 o 
 -13  11   1       25.57       25.06     16.74 o 
 -12  11   1      237.04      190.70     33.42 o 
 -11  11   1      133.80      147.26     13.48 o 
 -10  11   1       80.98       84.13     10.52 o 
  -9  11   1      475.92      417.99     20.66 o 
  -8  11   1       26.06       26.21      7.06 o 
  -7  11   1     1155.71     1196.86     31.23 o 
  -6  11   1     1885.37     1855.95     33.05 o 
  -5  11   1     1644.43     1699.88     30.74 o 
  -4  11   1       80.54       66.28      6.39 o 
  -3  11   1      430.48      455.12     14.25 o 
  -2  11   1        4.75        2.08      3.60 o 
  -1  11   1      128.55      121.67      7.79 o 
   0  11   1       25.02       16.99      4.15 o 
   1  11   1      316.74      343.97     29.73 o 
   2  11   1      187.34      197.46     15.60 o 
   3  11   1        8.04       13.73      4.80 o 
   4  11   1      152.39      140.91      8.58 o 
   5  11   1     1241.26     1118.30     32.11 o 
   6  11   1       29.09       25.70      5.07 o 
   7  11   1      294.46      290.77     11.43 o 
   8  11   1       14.01       20.64      4.75 o 
   9  11   1      263.08      233.13     20.71 o 
  10  11   1        0.38       -0.47      6.34 o 
  11  11   1      306.69      344.35     21.17 o 
  12  11   1      180.63      146.26     11.11 o 
  13  11   1       23.94       38.96     13.82 o 
 -14  12   1       95.03      132.00     19.02 o 
 -13  12   1       54.95       63.65     14.41 o 
 -12  12   1      102.30      104.11     12.12 o 
 -11  12   1        0.06       -3.36      7.92 o 
 -10  12   1       66.18       62.49     10.34 o 
  -9  12   1      184.77      160.24     13.96 o 
  -8  12   1      306.01      327.87     17.29 o 
  -7  12   1      167.27      186.71     13.52 o 
  -6  12   1      402.73      418.54     15.69 o 
  -5  12   1      455.67      421.76     13.59 o 
  -4  12   1       46.09       29.50      5.80 o 
  -3  12   1       92.84       88.54      7.81 o 
  -2  12   1      543.39      490.72     14.63 o 
  -1  12   1       10.69       12.08      4.49 o 
   0  12   1      514.38      501.47     14.63 o 
   1  12   1       23.78       18.21      5.52 o 
   2  12   1        3.39        6.73      4.74 o 
   3  12   1        1.51        2.19      4.19 o 
   4  12   1      372.13      418.99     15.41 o 
   5  12   1       11.11       10.02      4.71 o 
   6  12   1       24.36       12.77      5.08 o 
   7  12   1      350.00      345.13     13.17 o 
   8  12   1       84.52       92.21      7.76 o 
   9  12   1       10.54       21.03      7.51 o 
  10  12   1       27.30       16.10      7.66 o 
  11  12   1       30.32       45.18      8.34 o 
  12  12   1      100.83      115.39     25.69 o 
 -13  13   1       61.90       39.22     16.31 o 
 -12  13   1        8.00        1.54     10.44 o 
 -11  13   1      155.87      162.37     14.78 o 
 -10  13   1        8.38        4.47      7.74 o 
  -9  13   1      253.40      227.32     16.57 o 
  -8  13   1      158.98      192.47     14.88 o 
  -7  13   1      455.95      482.22     29.01 o 
  -6  13   1       82.88       64.50      8.39 o 
  -5  13   1      281.92      280.08     13.02 o 
  -4  13   1      193.01      191.44     11.30 o 
  -3  13   1      144.50      155.98     10.34 o 
  -2  13   1      321.11      309.29     11.98 o 
  -1  13   1       24.95       33.07      5.77 o 
   0  13   1       26.51       10.37      5.93 o 
   1  13   1      960.06      917.14     29.67 o 
   2  13   1       26.32       13.38     12.52 o 
   3  13   1       64.37       87.81     11.26 o 
   4  13   1      413.51      418.70     18.57 o 
   5  13   1      715.17      726.65     29.15 o 
   6  13   1       95.49       90.30     10.15 o 
   7  13   1       11.68       15.39      5.52 o 
   8  13   1       27.56       17.50     12.13 o 
   9  13   1      134.93      157.99     21.61 o 
  10  13   1       74.89       68.31     18.13 o 
  11  13   1      317.08      407.39     28.34 o 
 -12  14   1      116.08      128.02     15.78 o 
 -11  14   1      109.07      131.39     14.01 o 
 -10  14   1       76.42       87.29     21.38 o 
  -9  14   1      116.65      128.71     13.79 o 
  -8  14   1      144.19      160.58     14.89 o 
  -7  14   1      226.38      233.18     15.63 o 
  -6  14   1       18.95       19.30     17.93 o 
  -5  14   1      253.98      249.76     13.22 o 
  -4  14   1      177.99      188.40     14.08 o 
  -3  14   1      497.89      497.95     18.51 o 
  -2  14   1      522.46      545.60     18.43 o 
  -1  14   1       85.28       90.67      8.22 o 
   0  14   1       25.26       24.31      7.31 o 
   1  14   1      482.10      482.56     20.25 o 
   2  14   1      180.76      172.45     15.49 o 
   3  14   1       17.25        7.78      5.93 o 
   4  14   1       25.23       23.65      5.38 o 
   5  14   1      122.19      112.13     10.14 o 
   6  14   1      148.72      155.32     12.45 o 
   7  14   1       17.01       24.68      6.66 o 
   8  14   1       72.26       56.21      7.05 o 
   9  14   1        0.01       10.44      7.82 o 
  10  14   1        6.98       -8.73     12.79 o 
 -11  15   1        5.87       17.34      9.33 o 
 -10  15   1      326.59      389.29     34.42 o 
  -9  15   1        5.92       13.45     11.46 o 
  -8  15   1       70.32       74.50     15.25 o 
  -7  15   1       58.64       59.65     15.34 o 
  -6  15   1      373.53      379.75     21.01 o 
  -5  15   1        0.22       -0.22      5.10 o 
  -4  15   1       75.88       80.85      8.68 o 
  -3  15   1       80.89       76.34      8.32 o 
  -2  15   1       39.65       18.73      6.04 o 
  -1  15   1        1.99        3.70      4.52 o 
   0  15   1      102.79       92.60     11.25 o 
   1  15   1      440.18      416.62     25.59 o 
   2  15   1      164.13      191.36     17.06 o 
   3  15   1      121.74       78.32      9.24 o 
   4  15   1       45.17       19.50      5.63 o 
   5  15   1        1.21        6.44      4.10 o 
   6  15   1       53.33       52.62      7.05 o 
   7  15   1       46.54        4.02     22.31 o 
   8  15   1        4.75        6.79     12.16 o 
   9  15   1       51.62       77.14     12.36 o 
 -10  16   1       19.99        9.76      9.68 o 
  -9  16   1       14.52       23.24     11.31 o 
  -8  16   1      221.50      208.52     45.77 o 
  -7  16   1        1.20        9.00      9.16 o 
  -6  16   1       24.05       29.90      9.92 o 
  -5  16   1        2.23        2.61      6.69 o 
  -4  16   1        0.17       10.86      5.97 o 
  -3  16   1        2.67        5.41      5.94 o 
  -2  16   1      167.33      145.54     11.49 o 
  -1  16   1       42.22       60.05     10.27 o 
   0  16   1      792.84      734.21     27.94 o 
   1  16   1      110.46      122.40     13.18 o 
   2  16   1       11.29       13.67      6.72 o 
   3  16   1      196.08      201.24     14.52 o 
   4  16   1      152.23      171.52     18.91 o 
   5  16   1       57.54       43.47     10.22 o 
   6  16   1       34.29       22.33      8.32 o 
   7  16   1       26.78       13.56     17.48 o 
  -8  17   1      454.03      406.05     37.05 o 
  -7  17   1      215.36      248.31     19.84 o 
  -6  17   1       24.63       38.77     11.95 o 
  -5  17   1        0.29       21.34      9.40 o 
  -4  17   1        0.01        0.49      6.35 o 
  -3  17   1        3.85        9.75      6.26 o 
  -2  17   1        0.96        6.14      5.03 o 
  -1  17   1      130.95       96.77     12.62 o 
   0  17   1        9.41       24.59      8.63 o 
   1  17   1       15.81       13.70     10.48 o 
   2  17   1       59.85       63.09     11.70 o 
   3  17   1      342.73      362.63     19.60 o 
   4  17   1       78.72       96.07     25.86 o 
   5  17   1       12.26       30.46     15.30 o 
   6  17   1      183.84      181.20     16.14 o 
  -6  18   1      136.50      151.24     17.10 o 
  -5  18   1       17.87       21.76      9.97 o 
  -4  18   1        2.44        7.39      9.24 o 
  -3  18   1       61.74       40.14      8.85 o 
  -2  18   1       45.51       35.07     14.16 o 
  -1  18   1        0.01       13.73     17.78 o 
   0  18   1       26.30       54.38     15.20 o 
   1  18   1        8.99        2.80      9.11 o 
   2  18   1      416.81      359.56     21.05 o 
   3  18   1       18.45       15.19      8.75 o 
  -1 -19   2      335.35      355.09     25.54 o 
   0 -19   2      147.50      170.39     24.99 o 
   1 -19   2        5.72       35.87     12.55 o 
   2 -19   2        0.14       13.71     13.81 o 
   3 -19   2       80.96       88.15     19.36 o 
   4 -19   2       16.70       29.00     12.20 o 
  -4 -18   2       50.79       56.05     16.60 o 
  -3 -18   2        0.25       -1.85      7.21 o 
  -2 -18   2       11.79        4.18     11.43 o 
  -1 -18   2      324.35      311.52     23.47 o 
   0 -18   2        0.64        0.83     10.32 o 
   1 -18   2        2.53        3.66      8.35 o 
   2 -18   2       53.31       56.25     15.43 o 
   3 -18   2        0.17       -3.03      9.66 o 
   4 -18   2        1.52        0.81      7.88 o 
   5 -18   2       30.19       33.29     10.08 o 
   6 -18   2       42.16       38.59     11.89 o 
   7 -18   2      153.97      158.98     18.67 o 
  -6 -17   2        5.77        1.76     10.85 o 
  -5 -17   2        1.61        7.97      7.34 o 
  -4 -17   2       17.29       32.82     11.77 o 
  -3 -17   2       68.08       49.95     13.57 o 
  -2 -17   2       41.43       75.91     13.47 o 
  -1 -17   2      150.57      155.06     23.95 o 
   0 -17   2      275.29      260.83     21.14 o 
   1 -17   2      246.14      217.56     22.53 o 
   2 -17   2       15.94       26.50     16.13 o 
   3 -17   2       74.58       64.72     10.83 o 
   4 -17   2      117.61      115.45     11.67 o 
   5 -17   2        5.88        5.61     17.38 o 
   6 -17   2        0.07       11.71     17.51 o 
   7 -17   2       99.19      127.83     15.14 o 
   8 -17   2      110.72      108.91     16.67 o 
   9 -17   2       42.38       58.33     14.93 o 
  -8 -16   2      235.09      199.87     16.57 o 
  -7 -16   2        2.44        3.89      8.46 o 
  -6 -16   2        1.18        7.02     11.31 o 
  -5 -16   2       45.09       62.86     13.98 o 
  -4 -16   2       13.80       20.77      8.71 o 
  -3 -16   2       48.53       16.10      9.15 o 
  -2 -16   2      271.23      107.61     17.75 o 
  -1 -16   2        7.50       -0.21      8.45 o 
   0 -16   2       42.31       52.45     26.18 o 
   1 -16   2        4.26        2.18      8.41 o 
   2 -16   2      107.66      128.91     14.25 o 
   3 -16   2      471.99      411.87     19.22 o 
   4 -16   2      311.70      303.17     19.55 o 
   5 -16   2        0.01       -0.89      6.14 o 
   6 -16   2      243.05      239.39     29.46 o 
   7 -16   2      236.33      254.08     30.67 o 
   8 -16   2       87.35      102.18     16.35 o 
   9 -16   2       78.44       73.22     12.94 o 
  10 -16   2      124.40      119.71     14.72 o 
  -9 -15   2       23.46       63.12      9.91 o 
  -8 -15   2      119.38       93.05     19.09 o 
  -7 -15   2       27.74       36.78     11.81 o 
  -6 -15   2       71.39       79.60     14.54 o 
  -5 -15   2      478.09      501.34     30.76 o 
  -4 -15   2      275.97      297.92     23.42 o 
  -3 -15   2      159.22      228.46     16.11 o 
  -2 -15   2        1.17        3.39      5.55 o 
  -1 -15   2       42.84       55.34      9.03 o 
   0 -15   2       79.33       76.97     15.11 o 
   1 -15   2        3.03        7.13      6.21 o 
   2 -15   2      170.91      165.54     11.17 o 
   3 -15   2        2.35        8.11      5.52 o 
   4 -15   2      157.02      164.80     12.83 o 
   5 -15   2      313.60      281.11     15.26 o 
   6 -15   2       13.04       20.40      8.79 o 
   7 -15   2      150.70      130.26     15.51 o 
   8 -15   2       33.07       52.89     10.67 o 
   9 -15   2      104.77      116.09     13.69 o 
  10 -15   2        0.53       -0.39      8.60 o 
  11 -15   2      108.48      141.20     15.42 o 
 -10 -14   2       70.92       89.32     15.24 o 
  -9 -14   2       40.75       33.37      8.17 o 
  -8 -14   2       29.18       37.10      8.74 o 
  -7 -14   2       40.69       34.07     11.80 o 
  -6 -14   2      137.24      172.81     17.54 o 
  -5 -14   2       36.41       47.41     11.51 o 
  -4 -14   2      187.82      201.44     17.93 o 
  -3 -14   2        0.07        8.75      6.39 o 
  -2 -14   2       91.95      102.91     12.20 o 
  -1 -14   2        1.68        4.19      5.35 o 
   0 -14   2       91.18      100.82     10.64 o 
   1 -14   2       41.37       39.96      5.69 o 
   2 -14   2       40.62       53.33      8.55 o 
   3 -14   2     1261.76     1269.80     32.91 o 
   4 -14   2     1634.29     1687.91     35.01 o 
   5 -14   2      171.37      194.08     15.25 o 
   6 -14   2        0.26        8.29      9.72 o 
   7 -14   2      364.58      366.61     18.34 o 
   8 -14   2       17.63       30.13      9.10 o 
   9 -14   2        4.63       19.76     15.80 o 
  10 -14   2       21.35       22.75      9.43 o 
  11 -14   2       11.78       33.49     16.82 o 
  12 -14   2      117.76      167.42     19.18 o 
 -11 -13   2       89.68       82.61     24.28 o 
 -10 -13   2       32.15       57.73      7.87 o 
  -9 -13   2        9.78       15.65      6.24 o 
  -8 -13   2       13.74       12.79      6.18 o 
  -7 -13   2       74.95       88.91     13.25 o 
  -6 -13   2        1.62      -12.45      6.22 o 
  -5 -13   2      139.40      146.52     15.05 o 
  -4 -13   2       32.21       42.44      8.55 o 
  -3 -13   2      119.64      127.10      9.86 o 
  -2 -13   2      264.82      268.97     13.37 o 
  -1 -13   2       97.22       71.42      9.40 o 
   0 -13   2        3.28        5.82      5.63 o 
   1 -13   2        0.25        2.61      3.81 o 
   2 -13   2      355.49      350.05     15.98 o 
   3 -13   2       21.41       21.08      5.35 o 
   4 -13   2      279.11      302.24     12.58 o 
   5 -13   2      291.63      309.91     15.03 o 
   6 -13   2      325.99      329.38     13.05 o 
   7 -13   2      469.55      435.62     25.51 o 
   8 -13   2        3.02        0.40      7.33 o 
   9 -13   2       34.91       51.31     10.10 o 
  10 -13   2       38.19       30.88     16.38 o 
  11 -13   2       24.49       31.65      9.50 o 
  12 -13   2       23.03       14.01     16.23 o 
  13 -13   2        1.09       12.78     14.55 o 
 -11 -12   2      190.08      242.76     38.70 o 
  -9 -12   2        4.44        1.80      6.97 o 
  -8 -12   2        1.07       -3.11      5.01 o 
  -7 -12   2       84.30       98.56     11.68 o 
  -6 -12   2      349.26      363.26     20.88 o 
  -5 -12   2       24.85       23.32      8.24 o 
  -4 -12   2      125.55      139.03     15.35 o 
  -3 -12   2      130.32      114.23      8.24 o 
  -2 -12   2       51.29       65.66      7.31 o 
  -1 -12   2        0.00       -1.29      3.08 o 
   0 -12   2       43.02       64.61      9.57 o 
   1 -12   2      290.04      261.03     10.91 o 
   2 -12   2      170.03      153.41     10.88 o 
   3 -12   2      449.89      403.73     13.61 o 
   4 -12   2     1049.02     1062.34     24.54 o 
   5 -12   2       49.14       55.42      5.64 o 
   6 -12   2       49.55       57.37      6.19 o 
   7 -12   2     1006.11     1025.86     25.63 o 
   8 -12   2       68.70       79.33     12.99 o 
   9 -12   2      138.13      135.29     13.72 o 
  10 -12   2        2.38       -1.31      7.25 o 
  11 -12   2        4.73       -4.57      8.10 o 
  12 -12   2        1.56       12.73     10.68 o 
  13 -12   2        3.92       18.03     11.67 o 
  14 -12   2      106.85      128.85     19.15 o 
 -11 -11   2      404.80      436.56     43.88 o 
  -9 -11   2       22.49       19.47      8.52 o 
  -7 -11   2       74.89       68.26      8.51 o 
  -6 -11   2       36.51       34.00      7.58 o 
  -5 -11   2      212.96      228.41     15.19 o 
  -4 -11   2       31.66       37.65      8.06 o 
  -3 -11   2       37.45       27.65      4.60 o 
  -2 -11   2      150.71      151.77     13.73 o 
  -1 -11   2       18.14       29.05      4.48 o 
   0 -11   2       16.62       16.88      3.16 o 
   1 -11   2       25.70       19.03      3.35 o 
   2 -11   2      222.06      231.70      7.81 o 
   3 -11   2      297.67      298.26      9.93 o 
   4 -11   2        3.89        4.10      3.29 o 
   5 -11   2      364.50      358.02     11.01 o 
   6 -11   2       72.82       71.17      6.36 o 
   7 -11   2      930.83      935.64     23.77 o 
   8 -11   2      300.57      284.73     13.30 o 
   9 -11   2      198.02      188.42     17.71 o 
  10 -11   2      100.38      103.47     11.29 o 
  11 -11   2      114.88      125.90     12.98 o 
  12 -11   2        1.14        3.60      6.89 o 
  13 -11   2       28.67       39.76     12.07 o 
  14 -11   2      203.76      197.43     30.19 o 
 -11 -10   2       43.23       50.01     18.30 o 
  -6 -10   2       59.39       52.10      6.56 o 
  -5 -10   2        9.23       25.72     17.37 o 
  -4 -10   2        0.71        0.05      2.43 o 
  -3 -10   2      158.85      169.58      6.10 o 
  -2 -10   2     1193.63     1176.28     22.04 o 
  -1 -10   2        0.02       -0.12      2.34 o 
   0 -10   2        6.07        4.06      2.57 o 
   1 -10   2        1.61        2.97      2.34 o 
   2 -10   2      194.22      218.45      7.32 o 
   3 -10   2      311.35      303.59      8.53 o 
   4 -10   2       41.65       29.54      4.28 o 
   5 -10   2        2.57       -0.88      2.88 o 
   6 -10   2      460.78      568.69     12.77 o 
   7 -10   2       32.15       38.65      5.50 o 
   8 -10   2        2.18        3.41      4.64 o 
   9 -10   2       10.21        8.28      4.93 o 
  10 -10   2       11.03       18.91      5.98 o 
  11 -10   2      105.90      105.80     14.18 o 
  12 -10   2        0.49       -6.07      6.52 o 
  13 -10   2        1.82       -0.30      7.54 o 
  14 -10   2      105.08       86.30     24.07 o 
  15 -10   2        4.22        6.42     10.39 o 
 -11  -9   2      150.54      156.32     27.21 o 
  -8  -9   2        7.84        6.49      9.54 o 
  -7  -9   2      454.08      427.40     29.48 o 
  -6  -9   2       10.25       12.88      5.76 o 
  -5  -9   2       28.36       22.25      4.04 o 
  -4  -9   2      155.37      167.31      5.95 o 
  -3  -9   2        2.55        3.48      1.80 o 
  -2  -9   2      239.80      200.75      6.86 o 
  -1  -9   2      408.84      511.70     10.44 o 
   0  -9   2      336.69      355.39      8.04 o 
   1  -9   2      345.46      308.05      8.12 o 
   2  -9   2      211.59      209.02      6.31 o 
   3  -9   2        0.02        2.44      2.25 o 
   4  -9   2      103.72       86.84      5.91 o 
   5  -9   2      665.50      712.48     13.32 o 
   6  -9   2       40.02       36.06      3.79 o 
   7  -9   2     1961.94     1975.04     28.98 o 
   8  -9   2      152.84      151.32      8.03 o 
   9  -9   2       49.29       39.66      5.23 o 
  10  -9   2       30.02       33.00      5.79 o 
  11  -9   2        9.61       12.05      4.69 o 
  12  -9   2        1.50        3.06      5.04 o 
  13  -9   2       58.08       46.63      8.03 o 
  14  -9   2       23.49       27.48      7.23 o 
  15  -9   2       97.07       82.04     10.70 o 
 -15  -8   2       55.77       68.70      9.96 o 
 -11  -8   2      182.91      223.74     30.41 o 
 -10  -8   2        0.38      -13.71     10.76 o 
  -9  -8   2      337.37      301.56     27.55 o 
  -8  -8   2      674.49      732.98     42.15 o 
  -7  -8   2       74.95       73.84     14.89 o 
  -6  -8   2      225.64      236.63     11.09 o 
  -5  -8   2      334.36      366.08     20.13 o 
  -4  -8   2        0.11        2.94      1.41 o 
  -3  -8   2      358.93      331.46      6.45 o 
  -2  -8   2     1417.65     1489.65     18.92 o 
  -1  -8   2      132.78      179.68      5.17 o 
   0  -8   2      774.57      823.93     13.99 o 
   1  -8   2       10.51       12.38      2.29 o 
   2  -8   2     1526.80     1645.99     22.04 o 
   3  -8   2       20.76       27.07      2.69 o 
   4  -8   2      331.46      371.33      9.15 o 
   5  -8   2      156.63      153.12      5.74 o 
   6  -8   2      187.13      215.28      6.74 o 
   7  -8   2      703.49      711.68     14.21 o 
   8  -8   2      129.18      176.06      8.25 o 
   9  -8   2       54.39       50.94      5.32 o 
  10  -8   2        7.15        6.30      4.27 o 
  11  -8   2      116.50      115.85     10.94 o 
  12  -8   2      248.20      245.55     13.40 o 
  13  -8   2       79.96       81.11      9.10 o 
  14  -8   2       10.54       13.31      6.02 o 
  15  -8   2       83.25       89.08      9.93 o 
  16  -8   2      191.76      171.05     19.99 o 
 -15  -7   2      265.43      236.75     13.10 o 
 -14  -7   2       75.25       88.67     13.63 o 
 -13  -7   2        0.03        0.12      7.86 o 
 -11  -7   2       85.84       75.61     20.60 o 
 -10  -7   2        2.86       -9.62     10.24 o 
  -9  -7   2      332.36      315.35     27.91 o 
  -8  -7   2      489.89      461.93     32.69 o 
  -7  -7   2        2.29        3.36      8.10 o 
  -6  -7   2        0.52        1.09      3.11 o 
  -5  -7   2      200.38      198.92      9.64 o 
  -4  -7   2       41.30       39.84      3.64 o 
  -3  -7   2     3131.98     3472.81     43.65 o 
  -2  -7   2        6.33        7.25      1.40 o 
  -1  -7   2        0.88        0.88      1.60 o 
   0  -7   2        9.46       22.61      2.57 o 
   1  -7   2      997.77     1156.03     16.37 o 
   2  -7   2      105.12      103.84      4.33 o 
   3  -7   2      995.62     1075.67     14.80 o 
   4  -7   2      661.70      569.47      9.25 o 
   5  -7   2       71.20       54.02      3.59 o 
   6  -7   2      359.87      361.31      8.01 o 
   7  -7   2      187.13      196.84      8.20 o 
   8  -7   2      496.39      507.00     11.97 o 
   9  -7   2       37.87       23.35      6.56 o 
  10  -7   2        4.94        3.69      3.39 o 
  11  -7   2       93.25       85.09      8.49 o 
  12  -7   2       49.23       53.67      7.15 o 
  13  -7   2       57.26       55.05      7.51 o 
  14  -7   2       81.33       82.99      8.41 o 
  15  -7   2       76.81       60.64     10.29 o 
  16  -7   2        2.23       10.46     10.13 o 
 -15  -6   2       95.79       98.38     10.98 o 
 -14  -6   2       66.06       67.02     14.01 o 
 -13  -6   2       87.95       76.45     13.22 o 
 -12  -6   2      149.55      129.26     13.54 o 
 -11  -6   2       92.62       76.64      9.27 o 
 -10  -6   2      246.79      240.95     35.99 o 
  -9  -6   2       73.04       77.67     17.54 o 
  -8  -6   2     1320.18     1227.04     58.96 o 
  -7  -6   2      217.94      206.87     20.31 o 
  -6  -6   2      172.28      218.22     10.68 o 
  -5  -6   2       20.80       19.42      4.95 o 
  -4  -6   2      293.51      306.50     11.16 o 
  -3  -6   2      538.83      572.39     12.51 o 
  -2  -6   2      100.35      124.19      3.37 o 
  -1  -6   2       45.01       57.26      3.44 o 
   0  -6   2     2598.90     2659.51     37.19 o 
   1  -6   2      326.12      361.13      9.03 o 
   2  -6   2       27.20       32.76      3.72 o 
   3  -6   2       36.36       37.05      2.88 o 
   4  -6   2      273.21      374.59      9.64 o 
   5  -6   2      503.60      440.23      7.91 o 
   6  -6   2      370.26      472.00      8.80 o 
   7  -6   2       71.01       72.79      4.92 o 
   8  -6   2     2132.19     2144.75     30.62 o 
   9  -6   2        3.51        3.35      3.32 o 
  10  -6   2      182.31      154.76      9.30 o 
  11  -6   2       69.30       44.80      8.44 o 
  12  -6   2      501.86      462.36     15.57 o 
  13  -6   2        0.01       -0.70      4.51 o 
  14  -6   2        4.38        5.85      6.70 o 
  15  -6   2       53.72       34.72      8.59 o 
  16  -6   2      123.80      127.97     16.47 o 
 -16  -5   2        8.53       -3.29     15.18 o 
 -15  -5   2      247.66      277.50     40.09 o 
 -14  -5   2      451.33      457.00     18.60 o 
 -13  -5   2        0.10       -2.57      4.93 o 
 -12  -5   2        0.02       10.37      4.53 o 
 -11  -5   2     1155.78     1126.65     37.32 o 
 -10  -5   2      326.46      314.68     15.51 o 
  -9  -5   2     1090.12     1093.16     39.58 o 
  -8  -5   2      204.08      187.58     20.64 o 
  -7  -5   2        0.44       -7.97      7.42 o 
  -6  -5   2       90.99      103.03      7.92 o 
  -5  -5   2      676.96      797.15     21.75 o 
  -4  -5   2       45.14       33.88      4.40 o 
  -3  -5   2     2928.66     3129.65     76.21 o 
  -2  -5   2      757.33      719.03     17.33 o 
  -1  -5   2    13805.44    14786.71    176.63 o 
   0  -5   2     1537.73     1585.34     23.55 o 
   1  -5   2     1095.41     1292.26     17.15 o 
   2  -5   2      730.49      713.89     10.38 o 
   3  -5   2     5638.50     6361.51     59.89 o 
   4  -5   2      318.72      290.22      5.79 o 
   5  -5   2        0.90       10.72      1.96 o 
   6  -5   2       86.11       99.88      4.10 o 
   7  -5   2      223.88      260.71      7.49 o 
   8  -5   2      190.53      173.35      6.59 o 
   9  -5   2       24.88       48.05      5.65 o 
  10  -5   2        2.76        3.73      3.03 o 
  11  -5   2      219.30      199.37     10.90 o 
  12  -5   2      136.90      139.32      9.17 o 
  13  -5   2      129.74      102.60     14.44 o 
  14  -5   2        2.83       -2.64      6.00 o 
  15  -5   2        1.81        9.50      6.33 o 
  16  -5   2      145.90      131.57     16.01 o 
 -16  -4   2       96.04       79.15     11.66 o 
 -15  -4   2       21.39       42.35      9.35 o 
 -14  -4   2        4.47        0.97      3.66 o 
 -13  -4   2       68.83       69.20      9.88 o 
 -12  -4   2      442.72      462.95     13.57 o 
 -11  -4   2       16.44       13.35      4.71 o 
 -10  -4   2     4106.68     4118.50     61.31 o 
  -9  -4   2      976.73     1016.23     24.51 o 
  -8  -4   2       52.18       33.76      8.04 o 
  -7  -4   2        9.33        6.30      8.52 o 
  -6  -4   2       33.12       32.82      5.86 o 
  -5  -4   2       14.42        6.78      3.32 o 
  -4  -4   2      421.92      551.29     15.96 o 
  -3  -4   2      413.62      385.95     11.81 o 
  -2  -4   2     2640.90     2412.11     35.13 o 
  -1  -4   2    15143.07    14188.80    225.52 o 
   0  -4   2    62506.34    64479.12    928.72 o 
   1  -4   2       12.77       39.53      2.99 o 
   2  -4   2     3687.90     3692.45     37.95 o 
   3  -4   2      670.56      590.47      8.23 o 
   4  -4   2      939.50      946.68     12.14 o 
   5  -4   2        1.49        2.88      1.64 o 
   6  -4   2     5083.58     5872.52     65.26 o 
   7  -4   2       84.05       88.82      4.59 o 
   8  -4   2       61.71       62.98      5.54 o 
   9  -4   2      117.39      107.84      6.91 o 
  10  -4   2       55.13       84.90      7.20 o 
  11  -4   2        0.51        2.81      3.69 o 
  12  -4   2      144.29      149.67     17.10 o 
  13  -4   2        5.18        6.46      5.64 o 
  14  -4   2       21.22       11.28      6.21 o 
  15  -4   2       35.43       29.07      7.67 o 
  16  -4   2      230.62      221.06     19.54 o 
 -16  -3   2      135.92      161.85     28.26 o 
 -15  -3   2        6.53       11.38      4.91 o 
 -14  -3   2      135.11      158.25      9.61 o 
 -13  -3   2      401.45      360.73     13.07 o 
 -12  -3   2       84.14       81.78      6.81 o 
 -11  -3   2      253.76      256.59      7.84 o 
 -10  -3   2      578.87      596.79     12.19 o 
  -9  -3   2      754.35      781.35     15.24 o 
  -8  -3   2      160.74      179.98      5.69 o 
  -7  -3   2        8.02       21.47      2.29 o 
  -6  -3   2      106.96      110.54      6.13 o 
  -5  -3   2      196.69      206.05      9.55 o 
  -4  -3   2      629.72      513.11     15.14 o 
  -3  -3   2      634.75      814.21     15.54 o 
  -2  -3   2     6986.02     6224.36     86.40 o 
  -1  -3   2   114501.86   114206.39   1362.40 o 
   0  -3   2      520.06      537.91      9.41 o 
   1  -3   2      488.87      502.62      8.20 o 
   2  -3   2     5819.39     5228.80     68.91 o 
   3  -3   2     2628.88     2816.22     28.20 o 
   4  -3   2      418.41      371.99      6.71 o 
   5  -3   2      281.12      260.33      5.72 o 
   6  -3   2        0.00       -0.65      1.64 o 
   7  -3   2      795.52     1020.84     17.43 o 
   8  -3   2      190.05      210.63      7.27 o 
   9  -3   2       39.25       41.18      4.74 o 
  10  -3   2        6.22        6.80      3.52 o 
  11  -3   2      281.34      364.39     13.48 o 
  12  -3   2        7.57       11.61      5.26 o 
  13  -3   2        0.01       -1.64      4.90 o 
  14  -3   2      142.49      149.78     12.30 o 
  15  -3   2      202.27      217.43     37.43 o 
  16  -3   2      113.69      107.91     15.28 o 
  17  -3   2        9.01       13.00      8.94 o 
 -16  -2   2        1.01       17.44     15.14 o 
 -15  -2   2        1.61        6.97      3.79 o 
 -14  -2   2      440.79      454.83     16.38 o 
 -13  -2   2      582.44      641.49     19.32 o 
 -12  -2   2       58.01       47.61      6.14 o 
 -11  -2   2      517.18      489.68     13.86 o 
 -10  -2   2       42.79       52.03      4.32 o 
  -9  -2   2      245.36      265.11      6.16 o 
  -8  -2   2     3251.20     3344.44     41.19 o 
  -7  -2   2       33.86       37.43      3.15 o 
  -6  -2   2       30.00       33.62      2.78 o 
  -5  -2   2       54.18       50.76      2.85 o 
  -4  -2   2     2210.90     2342.14     33.13 o 
  -3  -2   2     1026.32      832.64     17.43 o 
  -2  -2   2    15120.24    15972.81    201.45 o 
  -1  -2   2      784.89      629.25     21.52 o 
   0  -2   2       55.08       38.24      2.40 o 
   1  -2   2       32.20       39.82      2.47 o 
   2  -2   2    16134.61    17850.87    182.05 o 
   3  -2   2     2841.12     2376.22     49.25 o 
   4  -2   2     1585.09     1693.08     22.05 o 
   5  -2   2      302.99      290.37      5.88 o 
   6  -2   2     3351.65     3867.71     52.54 o 
   7  -2   2      517.92      465.97      9.55 o 
   8  -2   2      150.20      147.79      5.08 o 
   9  -2   2      781.74      755.75     15.25 o 
  10  -2   2     1358.09     1334.23     28.15 o 
  11  -2   2        1.65       14.07      4.86 o 
  12  -2   2     5019.80     4968.52     91.85 o 
  13  -2   2        7.49        2.21      5.13 o 
  14  -2   2        7.42        5.59      5.27 o 
  15  -2   2       12.75        8.77      6.16 o 
  16  -2   2        5.34        7.84      7.75 o 
  17  -2   2        9.07       20.15      8.57 o 
 -17  -1   2       19.60       26.84      8.42 o 
 -16  -1   2        3.68       24.24      7.62 o 
 -15  -1   2      196.92      199.05     13.84 o 
 -14  -1   2       13.86       19.11      9.87 o 
 -13  -1   2      276.54      253.51     29.87 o 
 -12  -1   2       13.21        7.50      3.83 o 
 -11  -1   2      407.60      364.08     14.27 o 
 -10  -1   2       19.00       15.36      3.06 o 
  -9  -1   2      665.86      669.26     18.31 o 
  -8  -1   2       41.49       51.66      2.93 o 
  -7  -1   2      549.57      660.82     14.19 o 
  -6  -1   2      595.66      534.88     13.34 o 
  -5  -1   2       69.21       90.67      3.91 o 
  -4  -1   2      134.98      125.35      3.64 o 
  -3  -1   2     1916.61     2013.22     21.28 o 
  -2  -1   2      958.74      718.46     24.30 o 
  -1  -1   2      533.36      413.71      7.61 o 
   0  -1   2        6.29       -2.39      1.20 o 
   1  -1   2      949.89      994.83     15.05 o 
   2  -1   2      609.48      402.59     13.39 o 
   3  -1   2     4058.07     4155.65     48.32 o 
   4  -1   2      463.37      390.91     14.05 o 
   5  -1   2      304.04      362.90      8.62 o 
   6  -1   2      201.45      227.26      7.07 o 
   7  -1   2     1446.63     1545.09     30.21 o 
   8  -1   2      350.41      317.83      8.71 o 
   9  -1   2      963.30      959.32     21.14 o 
  10  -1   2      306.55      283.12     10.71 o 
  11  -1   2     4292.36     4080.02     73.04 o 
  12  -1   2      282.94      288.36     14.01 o 
  13  -1   2       29.73       35.20      6.72 o 
  14  -1   2        0.07       -2.54      4.75 o 
  15  -1   2      147.44      167.14     12.23 o 
  16  -1   2      121.09       98.78     18.73 o 
  17  -1   2        3.73       14.04      8.27 o 
 -17   0   2        5.82       16.60      7.31 o 
 -16   0   2       32.38       46.15     11.04 o 
 -15   0   2      431.25      440.38     17.44 o 
 -14   0   2      572.42      602.29     36.63 o 
 -13   0   2      881.58      860.99     22.20 o 
 -12   0   2        2.44        9.77      3.74 o 
 -11   0   2       66.18       47.60      5.28 o 
 -10   0   2       95.26      117.51      6.68 o 
  -9   0   2      640.69      599.90     16.67 o 
  -8   0   2      402.26      412.33      9.18 o 
  -7   0   2      109.98       87.83      3.62 o 
  -6   0   2      135.48      138.61      4.77 o 
  -5   0   2      366.23      342.92      9.81 o 
  -4   0   2       40.90       40.34      2.74 o 
  -3   0   2       16.54       10.23      1.34 o 
  -2   0   2     4506.49     4717.59     57.02 o 
  -1   0   2      190.30      106.05      4.89 o 
   0   0   2      219.44      224.86      4.37 o 
   1   0   2       30.68       25.79      3.18 o 
   2   0   2    10635.08    10936.03    145.52 o 
   3   0   2      451.41      324.32     10.45 o 
   4   0   2      842.73      890.46     13.34 o 
   5   0   2       73.22       87.33      3.43 o 
   6   0   2      230.87      243.27      6.65 o 
   7   0   2      359.97      342.64      8.70 o 
   8   0   2        1.43        2.59      2.59 o 
   9   0   2      118.65      104.67      9.33 o 
  10   0   2        3.42        0.90      3.22 o 
  11   0   2      316.84      309.79     11.99 o 
  12   0   2      566.71      529.48     16.69 o 
  13   0   2       61.19       63.99      9.96 o 
  14   0   2        8.10       18.47      5.15 o 
  15   0   2       17.09       21.01      8.05 o 
  16   0   2       28.17       13.60      8.38 o 
 -17   1   2        6.78       23.61     16.10 o 
 -16   1   2       91.08      111.37     24.56 o 
 -15   1   2      479.51      475.83     17.19 o 
 -14   1   2       31.84       28.39      5.93 o 
 -13   1   2      393.35      392.52     25.02 o 
 -12   1   2        0.56        1.07      4.00 o 
 -11   1   2      478.40      489.77     14.43 o 
 -10   1   2        2.92        2.89      3.17 o 
  -9   1   2      201.68      205.48      9.18 o 
  -8   1   2       75.88       61.10      4.79 o 
  -7   1   2       18.88        2.85      1.92 o 
  -6   1   2       18.69       31.21      2.24 o 
  -5   1   2     6642.88     7043.21     79.96 o 
  -4   1   2     1243.60     1129.77     22.92 o 
  -3   1   2     1663.60     1807.01     22.99 o 
  -2   1   2        8.01        4.16      1.05 o 
  -1   1   2     7002.82     7837.89    114.45 o 
   0   1   2       47.37       18.02      2.52 o 
   1   1   2     4525.88     4812.16     58.86 o 
   2   1   2      117.80       82.97      6.49 o 
   3   1   2     3121.29     3243.86     40.48 o 
   4   1   2      308.95      279.30     13.41 o 
   5   1   2      144.74      178.34      5.33 o 
   6   1   2      107.16       78.66      4.35 o 
   7   1   2     2753.34     2619.97     38.02 o 
   8   1   2       14.01       11.46      2.86 o 
   9   1   2      504.82      624.87     12.58 o 
  10   1   2       33.65       35.68      4.78 o 
  11   1   2      462.74      462.42     13.33 o 
  12   1   2       42.42       48.00      5.61 o 
  13   1   2       54.10       57.72      6.35 o 
  14   1   2        6.21        2.75      4.46 o 
  15   1   2       64.56       66.83      8.08 o 
  16   1   2      394.81      454.45     24.01 o 
 -17   2   2      114.37      129.54     25.23 o 
 -16   2   2        2.54        9.42      6.57 o 
 -15   2   2      163.04      154.27     14.00 o 
 -14   2   2       27.64       21.66      8.13 o 
 -13   2   2       75.90       61.28      7.61 o 
 -12   2   2      309.43      254.19     22.92 o 
 -11   2   2       41.00       34.82      5.92 o 
 -10   2   2       63.64       49.85      7.13 o 
  -9   2   2      568.51      575.65     22.43 o 
  -8   2   2       15.84        4.70      2.21 o 
  -7   2   2      115.03      131.98      6.76 o 
  -6   2   2     2633.27     2989.18     35.10 o 
  -5   2   2      623.97      692.96     11.91 o 
  -4   2   2    13826.15    15313.39    152.91 o 
  -3   2   2      216.09      189.42      4.93 o 
  -2   2   2     4252.78     4592.19     43.82 o 
  -1   2   2       40.52       22.77      1.89 o 
   0   2   2      979.12      937.90     11.85 o 
   1   2   2       47.65       29.28      2.59 o 
   2   2   2      337.80      275.72      5.82 o 
   3   2   2       38.32       39.12      9.39 o 
   4   2   2     4499.64     4717.28     59.33 o 
   5   2   2      220.15      225.62      6.70 o 
   6   2   2       85.37      166.15      7.50 o 
   7   2   2      636.08      552.21     11.63 o 
   8   2   2      873.56      891.77     19.89 o 
   9   2   2       34.59       32.56      6.03 o 
  10   2   2      140.59      176.48      9.09 o 
  11   2   2       10.44        6.92      3.59 o 
  12   2   2       14.30        9.28      6.90 o 
  13   2   2      224.68      230.58     11.67 o 
  14   2   2      836.42      856.53     25.20 o 
  15   2   2       68.69       65.61      7.74 o 
  16   2   2      252.86      264.38     18.08 o 
 -17   3   2      169.13      170.60     16.03 o 
 -16   3   2        0.23        1.56      7.43 o 
 -15   3   2       30.82       38.31      7.70 o 
 -14   3   2       26.09       18.18      6.09 o 
 -13   3   2        1.84        7.03      5.36 o 
 -12   3   2      164.06      136.89     10.73 o 
 -11   3   2       15.05       15.44      5.11 o 
 -10   3   2      125.21      111.52      8.31 o 
  -9   3   2      361.81      414.51     14.65 o 
  -8   3   2      396.58      418.51     10.35 o 
  -7   3   2      688.84      898.48     17.36 o 
  -6   3   2       18.47       28.87      2.55 o 
  -5   3   2       92.88      138.62      4.10 o 
  -4   3   2       67.98       78.51      3.11 o 
  -3   3   2     3612.81     4020.50     43.01 o 
  -2   3   2       80.69       83.11      2.67 o 
  -1   3   2      403.59      387.93      7.00 o 
   0   3   2      121.75       71.57      8.04 o 
   1   3   2     1285.95     1243.59     61.12 o 
   2   3   2      921.60      766.76     17.87 o 
   3   3   2      280.18      321.66      7.15 o 
   4   3   2       50.50       32.48      3.05 o 
   5   3   2    11195.01    12136.49    139.88 o 
   6   3   2      448.45      453.65      7.85 o 
   7   3   2       59.48       76.60      4.43 o 
   8   3   2        0.11        3.78      2.14 o 
   9   3   2       26.50       24.27      3.98 o 
  10   3   2        0.02       -0.36      2.87 o 
  11   3   2       48.25       58.49      5.96 o 
  12   3   2       42.65       52.60      6.53 o 
  13   3   2      774.36      789.35     22.71 o 
  14   3   2       40.74       41.92      6.43 o 
  15   3   2      136.01      127.08     28.00 o 
  16   3   2       23.20       10.09     10.97 o 
 -17   4   2        0.24        1.58      8.63 o 
 -16   4   2        5.77        9.53      8.43 o 
 -15   4   2        4.89        6.20      5.86 o 
 -14   4   2      137.21      165.76     12.97 o 
 -13   4   2       49.78       33.31      7.09 o 
 -12   4   2     1100.63     1133.90     30.18 o 
 -11   4   2       27.24       20.21      4.13 o 
 -10   4   2      185.87      166.13      8.07 o 
  -9   4   2      197.91      195.43     10.71 o 
  -8   4   2     1610.05     1683.12     37.47 o 
  -7   4   2      117.79      143.87      4.93 o 
  -6   4   2     1830.32     2293.98     26.36 o 
  -5   4   2        6.42        2.72      1.70 o 
  -4   4   2     2812.20     3108.27     34.71 o 
  -3   4   2       40.01       39.28      2.24 o 
  -2   4   2      852.77      872.44     11.39 o 
  -1   4   2      289.95      235.11      5.62 o 
   0   4   2     1091.91     1145.01     19.09 o 
   1   4   2       13.32        3.68      1.80 o 
   2   4   2     3565.83     3620.28     43.63 o 
   3   4   2     1067.50     1014.69     14.14 o 
   4   4   2     1028.84     1034.01     13.33 o 
   5   4   2       32.24       16.87      2.13 o 
   6   4   2     2923.68     3240.58     40.72 o 
   7   4   2       10.81        7.80      1.88 o 
   8   4   2       45.55       47.61      4.64 o 
   9   4   2      251.06      216.34      8.09 o 
  10   4   2      153.34      144.63      7.28 o 
  11   4   2      253.83      271.16     10.19 o 
  12   4   2        0.55       -1.27      3.79 o 
  13   4   2      399.79      394.88     14.51 o 
  14   4   2      421.19      474.73     16.43 o 
  15   4   2      101.02      154.29     21.00 o 
  16   4   2       33.70       54.59     10.50 o 
 -16   5   2        0.02       -3.70      8.48 o 
 -15   5   2       50.23       45.47     10.62 o 
 -14   5   2        5.73       12.48      6.49 o 
 -13   5   2        0.53        0.44      5.47 o 
 -12   5   2       58.15       51.79      5.99 o 
 -11   5   2      422.16      413.83     13.68 o 
 -10   5   2       63.85       45.88      5.49 o 
  -9   5   2       65.91       65.89      7.00 o 
  -8   5   2      317.92      270.63      8.54 o 
  -7   5   2     1236.46     1377.11     20.02 o 
  -6   5   2        0.58        3.87      1.90 o 
  -5   5   2      148.29      170.11      4.71 o 
  -4   5   2        4.34        3.51      1.72 o 
  -3   5   2     1421.17     1511.18     17.57 o 
  -2   5   2     1163.57     1089.37     14.02 o 
  -1   5   2     2532.35     2768.17     32.11 o 
   0   5   2      236.81      181.44      7.27 o 
   1   5   2     1000.95     1107.58     24.70 o 
   2   5   2       20.80       12.57      2.35 o 
   3   5   2      290.88      340.88      6.07 o 
   4   5   2        1.68        0.30      1.19 o 
   5   5   2     3286.12     3526.16     40.25 o 
   6   5   2      599.84      553.28      9.48 o 
   7   5   2       31.76       19.20      3.09 o 
   8   5   2       32.29       29.64      3.57 o 
   9   5   2      170.00      150.62      6.80 o 
  10   5   2       50.05       60.43      7.28 o 
  11   5   2      410.16      410.28     12.48 o 
  12   5   2      233.46      250.09     12.10 o 
  13   5   2      555.15      556.06     17.28 o 
  14   5   2      189.94      190.72      9.99 o 
  15   5   2       13.96       12.70      7.98 o 
 -16   6   2        0.20       -1.39      8.50 o 
 -15   6   2       82.13       83.66     10.97 o 
 -14   6   2        5.95        5.13      6.68 o 
 -13   6   2        2.74        0.46      4.20 o 
 -12   6   2        5.55        7.41      4.65 o 
 -11   6   2       64.31       52.90      6.73 o 
 -10   6   2       58.56       74.41      6.92 o 
  -9   6   2      379.57      365.87     13.38 o 
  -8   6   2      487.56      520.55     12.31 o 
  -7   6   2       64.96       52.90      4.31 o 
  -6   6   2      132.90      122.68      5.10 o 
  -5   6   2      128.42      112.79      4.90 o 
  -4   6   2     2802.66     2758.15     30.06 o 
  -3   6   2      331.94      301.72      6.42 o 
  -2   6   2     2552.29     2924.93     34.54 o 
  -1   6   2        0.93       -1.83      1.26 o 
   0   6   2      168.80      151.52      5.85 o 
   1   6   2       13.19        9.42      3.30 o 
   2   6   2     1375.53     1471.77     29.78 o 
   3   6   2      432.00      414.38      8.31 o 
   4   6   2      310.17      406.28      7.76 o 
   5   6   2      957.08      950.79     13.45 o 
   6   6   2      568.83      623.97     10.41 o 
   7   6   2       99.62       74.23      3.58 o 
   8   6   2       55.03       64.89      4.88 o 
   9   6   2       13.19       12.31      3.27 o 
  10   6   2      116.80      128.30      6.63 o 
  11   6   2      478.17      491.02     14.38 o 
  12   6   2      228.17      224.12      9.62 o 
  13   6   2      243.92      242.42     16.09 o 
  14   6   2      131.25      153.96     24.86 o 
  15   6   2        7.75        9.43      7.42 o 
 -16   7   2        6.40        6.65     10.67 o 
 -15   7   2        0.55       -8.19      6.41 o 
 -14   7   2      126.29      132.72      9.63 o 
 -13   7   2       23.18       11.25      5.47 o 
 -12   7   2       88.82       85.99     10.04 o 
 -11   7   2      378.04      415.78     14.95 o 
 -10   7   2      478.99      426.58     13.76 o 
  -9   7   2     1667.59     1574.52     29.48 o 
  -8   7   2       28.84       32.24      4.77 o 
  -7   7   2      883.29      880.43     16.35 o 
  -6   7   2      373.27      390.48      8.75 o 
  -5   7   2      952.41      951.05     13.65 o 
  -4   7   2      163.28      164.25      5.08 o 
  -3   7   2     1217.76     1288.24     17.03 o 
  -2   7   2      633.65      544.33      9.45 o 
  -1   7   2      199.77      227.67      7.46 o 
   0   7   2      459.60      536.66     14.09 o 
   1   7   2      913.08      927.71     26.64 o 
   2   7   2        2.08        3.64      2.69 o 
   3   7   2        2.75        0.92      2.08 o 
   4   7   2      140.76      145.95      8.30 o 
   5   7   2      667.65      665.23     10.56 o 
   6   7   2      152.08      135.16      7.08 o 
   7   7   2        0.00       -1.14      2.85 o 
   8   7   2        0.11       -1.72      2.71 o 
   9   7   2        0.76        0.22      3.20 o 
  10   7   2       53.06       62.67      8.87 o 
  11   7   2        7.81       13.54      4.03 o 
  12   7   2      203.92      212.91     21.29 o 
  13   7   2     1228.36     1195.26     36.44 o 
  14   7   2      335.16      328.43     17.15 o 
  15   7   2       10.76       15.49      9.27 o 
 -16   8   2       29.39       28.41     13.87 o 
 -15   8   2       88.93       65.64     16.58 o 
 -14   8   2        1.83       -0.21      5.72 o 
 -13   8   2       54.02       53.86      8.48 o 
 -12   8   2      875.80      892.24     23.91 o 
 -11   8   2      134.06      121.31     10.50 o 
 -10   8   2      868.02      800.21     17.15 o 
  -9   8   2       50.59       29.20      5.66 o 
  -8   8   2      465.45      436.33     13.09 o 
  -7   8   2       54.77       63.74      5.45 o 
  -6   8   2      544.79      561.03     10.88 o 
  -5   8   2     1289.74     1246.81     16.81 o 
  -4   8   2      502.73      528.51      9.92 o 
  -3   8   2      773.61      789.56     12.20 o 
  -2   8   2      495.82      654.61     13.38 o 
  -1   8   2       83.76       76.27      5.29 o 
   0   8   2       10.60       14.34      3.10 o 
   1   8   2        1.00       -0.60      1.75 o 
   2   8   2      669.87      737.71     34.24 o 
   3   8   2      102.47       96.79      7.53 o 
   4   8   2       36.93       32.03      2.82 o 
   5   8   2      192.69      189.38      6.65 o 
   6   8   2      101.51      129.17      6.82 o 
   7   8   2      231.70      221.62      8.73 o 
   8   8   2      100.05      127.52      6.83 o 
   9   8   2       15.92       22.96      7.50 o 
  10   8   2        7.52       12.75      4.83 o 
  11   8   2       40.24       38.92      6.87 o 
  12   8   2        1.01        8.08      5.69 o 
  13   8   2      174.24      182.27     20.63 o 
  14   8   2      157.71      164.29     12.63 o 
 -15   9   2        5.03       15.53      7.85 o 
 -14   9   2      259.80      258.22     22.72 o 
 -13   9   2      368.36      392.54     22.53 o 
 -12   9   2      163.20      137.71     13.01 o 
 -11   9   2      159.87      131.81      8.64 o 
 -10   9   2       45.46       35.29      5.67 o 
  -9   9   2     1931.11     1982.01     34.81 o 
  -8   9   2        9.09        6.26      4.53 o 
  -7   9   2       26.26       28.41      4.52 o 
  -6   9   2        0.47        2.49      2.86 o 
  -5   9   2      236.51      220.58      7.71 o 
  -4   9   2     1685.71     1601.51     22.76 o 
  -3   9   2     1575.78     1659.41     22.95 o 
  -2   9   2        1.73        8.85      2.74 o 
  -1   9   2     4105.88     4418.00     77.40 o 
   0   9   2     1697.24     1683.75     29.53 o 
   1   9   2      243.28      265.21      7.57 o 
   2   9   2       19.93       24.97      4.77 o 
   3   9   2      599.83      693.49     17.16 o 
   4   9   2       12.21       13.43      3.38 o 
   5   9   2     1380.51     1364.12     31.36 o 
   6   9   2       92.62       73.96      8.96 o 
   7   9   2     1288.66     1149.43     26.42 o 
   8   9   2       89.12       78.50      6.41 o 
   9   9   2        0.20        1.34      3.42 o 
  10   9   2       38.56       33.19      6.44 o 
  11   9   2        0.53       11.30      5.84 o 
  12   9   2       18.64       50.99      8.09 o 
  13   9   2        0.52       -1.28      5.85 o 
  14   9   2       90.31       75.18     10.33 o 
 -15  10   2       35.40       38.84     12.37 o 
 -14  10   2        0.80        9.50      7.73 o 
 -13  10   2       24.37       24.80      9.67 o 
 -12  10   2      380.18      383.77     20.94 o 
 -11  10   2       18.63       19.96      6.41 o 
 -10  10   2      153.42      185.70     12.68 o 
  -9  10   2        3.87        3.47      5.36 o 
  -8  10   2     1197.35     1299.84     29.03 o 
  -7  10   2      145.43      144.35      9.59 o 
  -6  10   2       46.25       54.27      5.62 o 
  -5  10   2      250.69      244.84      8.92 o 
  -4  10   2      826.38      806.17     16.17 o 
  -3  10   2      419.18      434.35     10.75 o 
  -2  10   2     1824.23     1982.94     35.92 o 
  -1  10   2       14.96       10.85      3.80 o 
   0  10   2      264.44      276.31     10.38 o 
   1  10   2        0.75        7.25      2.99 o 
   2  10   2       27.44       17.29      4.84 o 
   3  10   2        2.05        1.18      3.51 o 
   4  10   2      855.96      894.36     21.56 o 
   5  10   2      270.42      246.58     10.61 o 
   6  10   2      116.71      135.55      8.05 o 
   7  10   2       82.51       57.27     10.05 o 
   8  10   2      445.18      404.23     13.41 o 
   9  10   2       24.31       25.16      4.76 o 
  10  10   2        0.10        6.61      6.04 o 
  11  10   2       66.72       69.48      9.02 o 
  12  10   2        2.16        7.28      6.08 o 
  13  10   2       94.87      136.51     12.35 o 
 -14  11   2       70.16       77.49     15.89 o 
 -13  11   2        7.86       17.36     17.30 o 
 -12  11   2       34.38       11.86     10.72 o 
 -11  11   2        0.09        4.95      6.87 o 
 -10  11   2        0.19        2.14      6.33 o 
  -9  11   2       83.65       84.44     10.26 o 
  -8  11   2      361.07      377.03     16.55 o 
  -7  11   2        1.10        9.20      6.23 o 
  -6  11   2      124.95      109.90      9.19 o 
  -5  11   2        0.05        2.06      4.02 o 
  -4  11   2       63.90       71.97      6.73 o 
  -3  11   2       98.96      133.93      9.16 o 
  -2  11   2      380.02      382.65     12.60 o 
  -1  11   2      949.66      973.08     21.28 o 
   0  11   2      556.58      532.58     18.62 o 
   1  11   2       12.27       19.44      5.51 o 
   2  11   2      105.68       89.87     11.48 o 
   3  11   2     1950.34     1962.20     40.41 o 
   4  11   2       29.85       27.29      4.80 o 
   5  11   2       15.86       27.86      4.67 o 
   6  11   2       75.78       64.45     12.75 o 
   7  11   2       81.32      101.13      8.20 o 
   8  11   2       27.06       21.98      5.24 o 
   9  11   2       41.87       38.52      5.71 o 
  10  11   2        9.06       -7.43     16.45 o 
  11  11   2      138.23      122.04     19.44 o 
  12  11   2      265.72      287.41     29.36 o 
 -14  12   2        2.40        0.90      9.62 o 
 -13  12   2       18.78       19.18     10.83 o 
 -12  12   2        9.44        6.46      7.71 o 
 -11  12   2       12.25        9.85      8.34 o 
 -10  12   2      103.75      104.05     11.89 o 
  -9  12   2      393.82      406.15     24.74 o 
  -8  12   2        1.16       -2.99      6.31 o 
  -7  12   2       46.86       29.79      7.83 o 
  -6  12   2       92.95      103.35      9.40 o 
  -5  12   2      139.64      145.52      9.35 o 
  -4  12   2      549.51      610.63     17.73 o 
  -3  12   2      192.04      187.09     10.29 o 
  -2  12   2     1076.57     1113.57     24.50 o 
  -1  12   2      200.37      205.44     13.04 o 
   0  12   2      655.94      664.45     17.94 o 
   1  12   2        7.95        6.22      9.45 o 
   2  12   2      102.83       85.43     11.88 o 
   3  12   2       58.49       61.14      8.54 o 
   4  12   2        3.08       12.52      4.40 o 
   5  12   2      142.23      153.25     10.05 o 
   6  12   2       99.10       87.16     10.17 o 
   7  12   2      146.65      149.57      9.55 o 
   8  12   2      223.81      207.99     10.35 o 
   9  12   2       34.25       28.12     10.64 o 
  10  12   2       33.02       26.05      8.25 o 
  11  12   2        0.00        4.64      7.30 o 
  12  12   2        2.84       -2.59     16.70 o 
 -13  13   2      111.57      119.75     22.78 o 
 -12  13   2      131.01      133.15     14.62 o 
 -11  13   2       60.10       37.36     14.05 o 
 -10  13   2       46.26       40.22      9.42 o 
  -9  13   2        8.70       11.02      8.15 o 
  -8  13   2      172.90      175.03     14.44 o 
  -7  13   2        9.38       16.85      7.38 o 
  -6  13   2        1.58        7.63      9.03 o 
  -5  13   2      197.87      208.45     12.63 o 
  -4  13   2       15.67        7.77      4.85 o 
  -3  13   2      185.04      190.15     10.61 o 
  -2  13   2      130.52      131.53     11.27 o 
  -1  13   2        5.86        1.19      4.18 o 
   0  13   2       89.12       87.66      7.24 o 
   1  13   2      653.40      660.68     23.61 o 
   2  13   2       32.98       16.05      5.68 o 
   3  13   2      217.68      216.32     11.19 o 
   4  13   2       72.57       76.12      7.59 o 
   5  13   2      484.64      462.67     18.45 o 
   6  13   2       39.23       32.11      6.63 o 
   7  13   2        0.87        1.77      4.76 o 
   8  13   2       17.96       21.85      5.11 o 
   9  13   2        1.60       -0.01     10.45 o 
  10  13   2       12.02        0.75      7.21 o 
  11  13   2       39.83       49.28      9.89 o 
 -12  14   2       50.70       42.73     25.04 o 
 -11  14   2       94.06       94.88     24.90 o 
 -10  14   2      401.36      394.80     25.75 o 
  -9  14   2      171.90      155.86     14.93 o 
  -8  14   2       43.17       69.43     10.54 o 
  -7  14   2       32.98       51.55     20.28 o 
  -6  14   2       48.98       46.60     15.48 o 
  -5  14   2       19.19       21.44      6.28 o 
  -4  14   2      533.19      494.76     16.88 o 
  -3  14   2        4.62       10.40      5.72 o 
  -2  14   2      380.71      339.29     15.09 o 
  -1  14   2        5.40        1.46      4.48 o 
   0  14   2      158.18      165.31     16.40 o 
   1  14   2       51.71       48.79      8.31 o 
   2  14   2      395.43      368.21     15.63 o 
   3  14   2       33.95       42.77      9.14 o 
   4  14   2       51.68       49.29      7.16 o 
   5  14   2       37.49       38.47      6.81 o 
   6  14   2      310.09      334.42     14.65 o 
   7  14   2        5.94       -1.14      6.15 o 
   8  14   2       29.56       50.83      9.82 o 
   9  14   2      116.09      128.71     21.71 o 
  10  14   2       54.44       62.63     11.26 o 
 -11  15   2       16.52       17.27      9.38 o 
 -10  15   2      257.37      248.51     24.31 o 
  -9  15   2       49.40       52.83     10.90 o 
  -8  15   2      123.01      149.68     14.73 o 
  -7  15   2       19.69       47.98     23.77 o 
  -6  15   2       38.08       42.66     10.28 o 
  -5  15   2       61.53       55.95      9.41 o 
  -4  15   2        0.38        3.32      5.34 o 
  -3  15   2      131.35      115.01     14.34 o 
  -2  15   2      251.79      251.41     13.59 o 
  -1  15   2       37.99       39.84      6.31 o 
   0  15   2       64.57       81.17     12.11 o 
   1  15   2      590.17      591.26     21.16 o 
   2  15   2      269.22      253.07     13.59 o 
   3  15   2        0.37        5.00      5.14 o 
   4  15   2      137.65      149.23     10.99 o 
   5  15   2       40.69       45.58     10.51 o 
   6  15   2       44.50       29.23      8.00 o 
   7  15   2       76.88       32.79     12.23 o 
   8  15   2       16.13       36.92     26.54 o 
 -10  16   2       41.03       49.43     11.03 o 
  -9  16   2      109.94      126.52     22.91 o 
  -8  16   2      573.64      508.51     28.24 o 
  -7  16   2       56.93       54.19     11.69 o 
  -6  16   2        0.10        6.91      8.38 o 
  -5  16   2      156.70      174.40     16.53 o 
  -4  16   2        7.98        4.49      5.83 o 
  -3  16   2        1.16       10.25      6.09 o 
  -2  16   2       51.04       62.66      8.18 o 
  -1  16   2       16.92       13.41      8.55 o 
   0  16   2      839.68      778.90     26.53 o 
   1  16   2       82.73       82.25     10.09 o 
   2  16   2        0.21       -0.52      5.13 o 
   3  16   2       58.82       58.51      8.51 o 
   4  16   2        0.44       -3.18      6.50 o 
   5  16   2        9.89       17.91      7.44 o 
   6  16   2        0.17       -4.28      7.86 o 
   7  16   2        1.81       11.36      6.97 o 
  -8  17   2       18.47       28.40     11.16 o 
  -7  17   2      231.11      241.84     20.98 o 
  -6  17   2       10.17       21.92      9.23 o 
  -5  17   2       15.82       18.59      9.75 o 
  -4  17   2       50.46       62.45     10.65 o 
  -3  17   2       95.38      101.06     10.06 o 
  -2  17   2        5.15        7.41      9.18 o 
  -1  17   2        7.01        1.00      9.50 o 
   0  17   2       38.48       27.69      8.12 o 
   1  17   2      107.16      146.28     16.41 o 
   2  17   2      298.31      302.58     19.24 o 
   3  17   2      114.77      107.65     13.45 o 
   4  17   2       67.60       36.44     32.50 o 
   5  17   2       26.02       28.43     11.24 o 
  -5  18   2       65.64       68.08     12.42 o 
  -4  18   2       22.65       22.24     14.87 o 
  -3  18   2       25.89       19.72      7.86 o 
  -2  18   2        2.85       -8.26      9.38 o 
  -1  18   2      110.22      140.35     17.25 o 
   0  18   2      103.50      105.90     14.74 o 
   1  18   2       88.72       81.64     21.09 o 
   2  18   2      120.20      130.30     20.41 o 
   3  18   2        8.60       20.33     13.19 o 
  -1 -19   3        0.20        1.75     10.27 o 
   0 -19   3       35.51       25.49     10.82 o 
   1 -19   3        0.81       14.19      9.59 o 
   2 -19   3      174.29      156.05     18.63 o 
   3 -19   3       81.60       64.91     14.90 o 
   4 -19   3        3.36       -4.21      8.86 o 
  -5 -18   3       85.54       80.77     15.95 o 
  -4 -18   3       91.86       90.80     19.68 o 
  -3 -18   3        0.10        2.82     12.34 o 
  -2 -18   3      100.72      138.01     17.51 o 
  -1 -18   3        0.49       -1.11      9.68 o 
   0 -18   3       69.78       71.91     17.43 o 
   1 -18   3       14.07        6.42     10.07 o 
   2 -18   3       27.18       46.06     11.82 o 
   3 -18   3       73.83       81.78     15.86 o 
   4 -18   3        4.85       -0.44      9.33 o 
   5 -18   3      421.67      440.33     22.80 o 
   6 -18   3       49.41       66.92     21.23 o 
   7 -18   3      111.10      150.41     16.52 o 
  -7 -17   3       10.45        5.12      9.03 o 
  -6 -17   3       36.22       15.96     12.23 o 
  -5 -17   3      277.28      357.11     27.06 o 
  -4 -17   3        0.50      -15.25      7.63 o 
  -3 -17   3      276.80      221.74     17.44 o 
  -2 -17   3      348.71      367.64     23.36 o 
  -1 -17   3        2.88       -0.99      7.61 o 
   0 -17   3       29.80       30.60     20.90 o 
   1 -17   3        4.47        9.00      9.09 o 
   2 -17   3       12.41       23.14     19.15 o 
   3 -17   3       65.11       74.31      9.63 o 
   4 -17   3      406.87      428.48     19.08 o 
   5 -17   3       45.88       24.13     22.49 o 
   6 -17   3       14.99       17.66      9.03 o 
   7 -17   3       14.01       38.42     11.92 o 
   8 -17   3       88.41       93.56     17.36 o 
   9 -17   3      119.06      114.99     18.70 o 
  -8 -16   3      538.05      568.31     26.35 o 
  -7 -16   3       15.66       27.92     11.39 o 
  -6 -16   3       96.54      111.29     18.38 o 
  -5 -16   3       16.24       26.47      9.57 o 
  -4 -16   3       49.37       74.95     14.03 o 
  -3 -16   3      414.70      415.20     22.30 o 
  -2 -16   3        0.16       -2.20      5.91 o 
  -1 -16   3       83.92       60.07     12.38 o 
   0 -16   3       17.78       15.87     17.72 o 
   1 -16   3      809.22      788.84     37.66 o 
   2 -16   3      157.64      141.37     11.16 o 
   3 -16   3       94.69      103.84     11.82 o 
   4 -16   3      178.37      181.37     12.49 o 
   5 -16   3      431.43      376.28     16.67 o 
   6 -16   3      100.13      103.33     21.01 o 
   7 -16   3      161.34      160.03     16.80 o 
   8 -16   3       25.25       45.48     12.87 o 
   9 -16   3       83.61      102.07     13.74 o 
  10 -16   3       17.57       24.97     10.03 o 
  -9 -15   3      110.98      123.11     11.47 o 
  -8 -15   3        0.00        9.85     10.43 o 
  -7 -15   3       43.66       25.10     12.61 o 
  -6 -15   3        5.98        9.62      9.64 o 
  -5 -15   3        4.95      -14.52      7.26 o 
  -4 -15   3       43.11       16.08      7.95 o 
  -3 -15   3       74.09       46.10     16.24 o 
  -2 -15   3      161.75      130.83     22.80 o 
  -1 -15   3       60.80       57.50     12.08 o 
   0 -15   3      101.02      118.53     15.07 o 
   1 -15   3        1.66       18.38     13.92 o 
   2 -15   3       21.59       26.94      7.61 o 
   3 -15   3      439.81      408.50     18.90 o 
   4 -15   3       58.41       45.95      7.45 o 
   5 -15   3      590.01      607.29     28.11 o 
   6 -15   3       33.98       30.70      9.77 o 
   7 -15   3       21.20       51.06     12.60 o 
   8 -15   3       11.31       -1.46      8.01 o 
   9 -15   3       21.68       35.17     10.06 o 
  10 -15   3        3.35       11.31      9.07 o 
  11 -15   3       21.20       18.23     10.27 o 
 -10 -14   3       30.57       50.11      7.51 o 
  -9 -14   3       60.55       73.42      8.72 o 
  -8 -14   3       87.74      112.59     14.53 o 
  -7 -14   3       26.69       30.08     10.10 o 
  -6 -14   3        5.69       22.89      9.95 o 
  -5 -14   3       30.94       65.95     12.74 o 
  -4 -14   3      467.95      494.63     28.56 o 
  -3 -14   3      247.48      256.68     15.76 o 
  -2 -14   3       63.99       80.26     12.03 o 
  -1 -14   3        0.49       10.08      7.39 o 
   0 -14   3        0.10        4.18      8.86 o 
   1 -14   3       43.62       43.65      7.46 o 
   2 -14   3      390.71      417.71     17.63 o 
   3 -14   3      372.13      358.81     24.83 o 
   4 -14   3      346.01      364.62     15.83 o 
   5 -14   3        2.82        6.90      5.82 o 
   6 -14   3       51.64       50.32     10.95 o 
   7 -14   3      107.72      149.08     15.92 o 
   8 -14   3       64.82       77.14     14.97 o 
   9 -14   3       68.62       59.13     11.88 o 
  10 -14   3       24.52       36.18     10.37 o 
  11 -14   3        0.23       -4.08      8.03 o 
  12 -14   3       47.20       40.49     10.19 o 
 -11 -13   3       27.26       19.57     16.96 o 
 -10 -13   3       45.89       35.95      9.40 o 
  -9 -13   3      252.09      284.92     13.67 o 
  -8 -13   3       66.18       59.95     10.78 o 
  -7 -13   3       97.75       76.40     12.37 o 
  -6 -13   3      104.53       86.92     14.09 o 
  -5 -13   3      186.61      202.65     17.22 o 
  -4 -13   3      159.22      134.76     14.20 o 
  -3 -13   3       35.96       29.79      7.88 o 
  -2 -13   3       23.11       24.20      7.81 o 
  -1 -13   3       13.44        9.46      6.15 o 
   0 -13   3        4.43       10.48      9.09 o 
   1 -13   3      141.65      142.89     10.08 o 
   2 -13   3        0.06        8.83      5.50 o 
   3 -13   3      645.75      630.00     19.97 o 
   4 -13   3      126.28      138.78     11.41 o 
   5 -13   3      441.23      426.31     17.97 o 
   6 -13   3        9.27        7.60      6.08 o 
   7 -13   3      523.70      576.10     23.96 o 
   8 -13   3      112.98      101.10     12.30 o 
   9 -13   3        5.38       11.51      7.71 o 
  10 -13   3      126.94      126.25     13.29 o 
  11 -13   3       21.34       14.74      8.55 o 
  12 -13   3      136.07      152.12     16.67 o 
  13 -13   3        9.03       14.79     14.23 o 
 -11 -12   3        3.96       40.86     20.17 o 
 -10 -12   3        0.88       14.39     15.55 o 
  -9 -12   3      100.35       93.93     13.10 o 
  -8 -12   3       61.19       76.06      9.98 o 
  -7 -12   3       89.89      112.67     10.91 o 
  -6 -12   3       93.42       98.32     12.06 o 
  -5 -12   3        1.83        8.96      7.38 o 
  -4 -12   3        3.69       -2.75      6.51 o 
  -3 -12   3        3.40        9.38      6.12 o 
  -2 -12   3       84.04       87.74     10.65 o 
  -1 -12   3        6.65        2.53      7.38 o 
   0 -12   3      623.72      629.11     27.82 o 
   1 -12   3      423.81      376.87     14.96 o 
   2 -12   3      289.91      260.45     11.81 o 
   3 -12   3        5.78        6.39      4.12 o 
   4 -12   3       13.85       15.59      4.88 o 
   5 -12   3       36.70       39.78      6.40 o 
   6 -12   3        7.98       10.89      4.21 o 
   7 -12   3       98.78      125.83     16.94 o 
   8 -12   3        2.67       16.12      6.90 o 
   9 -12   3        0.08       -7.96      7.23 o 
  10 -12   3       14.50        1.38      7.60 o 
  11 -12   3       10.03       19.56      7.55 o 
  12 -12   3        7.71       17.75      8.65 o 
  13 -12   3       25.14       30.36     13.65 o 
  14 -12   3      196.30      243.71     25.27 o 
 -11 -11   3        7.89       14.21     16.22 o 
 -10 -11   3       76.79       85.73     23.65 o 
  -7 -11   3        0.37        5.21      4.88 o 
  -6 -11   3       32.88       18.32      6.70 o 
  -5 -11   3      361.48      386.26     19.83 o 
  -4 -11   3       26.57       16.03      6.79 o 
  -3 -11   3       31.54       38.64      5.97 o 
  -2 -11   3        2.29        4.75      3.39 o 
  -1 -11   3       24.06       19.76      5.71 o 
   0 -11   3        2.56        4.48      2.48 o 
   1 -11   3       67.46       88.60      7.42 o 
   2 -11   3        3.44        3.51      3.35 o 
   3 -11   3      982.67      999.25     22.17 o 
   4 -11   3      103.84      102.59      7.24 o 
   5 -11   3      963.09      990.97     19.74 o 
   6 -11   3       13.82       15.30      4.32 o 
   7 -11   3      469.14      472.93     16.42 o 
   8 -11   3      132.20      163.25     11.26 o 
   9 -11   3      134.81      119.55     11.61 o 
  10 -11   3       53.07       47.99      9.14 o 
  11 -11   3      121.37      113.96     16.99 o 
  12 -11   3        0.86        5.38      6.84 o 
  13 -11   3      115.39      110.24     27.17 o 
  14 -11   3       40.16       33.09     13.20 o 
 -11 -10   3        3.07        6.46     12.59 o 
 -10 -10   3      228.18      224.22     33.36 o 
  -6 -10   3      131.24      144.42     18.81 o 
  -5 -10   3      251.07      258.86     10.22 o 
  -4 -10   3      457.40      422.82     13.65 o 
  -3 -10   3       81.72      106.23      6.50 o 
  -2 -10   3      206.65      269.67      8.95 o 
  -1 -10   3       24.02       33.09      5.81 o 
   0 -10   3      710.79      850.69     14.01 o 
   1 -10   3       26.71       20.07      3.05 o 
   2 -10   3       85.21      106.94      6.28 o 
   3 -10   3      165.73      151.97      7.02 o 
   4 -10   3       51.25       50.34      5.24 o 
   5 -10   3      103.09       96.79      6.68 o 
   6 -10   3      369.94      402.32     10.81 o 
   7 -10   3       10.32       14.33      4.72 o 
   8 -10   3        0.02        4.01      4.30 o 
   9 -10   3      284.31      261.44     12.90 o 
  10 -10   3      226.23      212.24     12.60 o 
  11 -10   3       89.37       69.15      9.92 o 
  12 -10   3        0.38        5.42      9.75 o 
  13 -10   3        5.15       27.62     11.42 o 
  14 -10   3      181.63      127.45     39.21 o 
  15 -10   3       99.64       99.57     27.31 o 
 -11  -9   3       78.92       96.19     21.95 o 
 -10  -9   3       51.21       29.78     15.05 o 
  -9  -9   3      489.09      489.38     27.10 o 
  -8  -9   3       13.12       -2.49      9.16 o 
  -7  -9   3      216.12      211.18     10.31 o 
  -6  -9   3       38.65       31.97      5.38 o 
  -5  -9   3      230.38      255.22     15.86 o 
  -4  -9   3       88.36       91.41      4.56 o 
  -3  -9   3      282.29      310.91      7.31 o 
  -2  -9   3      412.05      386.83     13.19 o 
  -1  -9   3       95.25       88.79      7.53 o 
   0  -9   3       25.08       25.20      2.49 o 
   1  -9   3       95.39      139.45      6.39 o 
   2  -9   3      145.80      136.56      6.33 o 
   3  -9   3      625.73      640.83     12.17 o 
   4  -9   3     1774.50     1677.75     22.90 o 
   5  -9   3       18.33       34.35      3.88 o 
   6  -9   3        7.13       12.23      3.11 o 
   7  -9   3     1073.84     1059.24     18.87 o 
   8  -9   3       14.88       15.39      4.18 o 
   9  -9   3      201.38      200.10      9.44 o 
  10  -9   3        6.60        9.98      4.92 o 
  11  -9   3       36.05       27.43      5.48 o 
  12  -9   3       81.37       75.57      8.96 o 
  13  -9   3       20.16       25.45      8.49 o 
  14  -9   3        1.83        1.36      6.15 o 
  15  -9   3        6.26        7.16      7.36 o 
 -11  -8   3       67.93       83.41     20.34 o 
 -10  -8   3      167.79      159.72     23.45 o 
  -9  -8   3       21.51        8.56      8.78 o 
  -8  -8   3      238.50      249.22     23.78 o 
  -7  -8   3        0.02        1.01      5.41 o 
  -6  -8   3       34.13       32.84      5.01 o 
  -5  -8   3      247.75      274.32     12.39 o 
  -4  -8   3      389.90      408.28      9.40 o 
  -3  -8   3      381.70      353.35      8.17 o 
  -2  -8   3      647.52      740.04     12.86 o 
  -1  -8   3       34.06       54.12      4.08 o 
   0  -8   3     2507.53     2618.88     36.36 o 
   1  -8   3     1352.04     1366.91     30.12 o 
   2  -8   3     2040.19     2180.01     28.98 o 
   3  -8   3        9.57       10.06      2.21 o 
   4  -8   3       85.28       80.03      4.13 o 
   5  -8   3       10.81        4.70      2.50 o 
   6  -8   3     1963.52     2114.94     26.26 o 
   7  -8   3       20.93       23.93      4.27 o 
   8  -8   3      168.62      161.26      8.06 o 
   9  -8   3        7.47        2.27      3.51 o 
  10  -8   3     1542.22     1511.65     28.78 o 
  11  -8   3       27.25       22.74      6.14 o 
  12  -8   3      340.64      304.68     14.00 o 
  13  -8   3       23.54       23.33      6.84 o 
  14  -8   3       92.25       97.43     12.20 o 
  15  -8   3        7.37        3.12      6.08 o 
 -15  -7   3       62.23       62.88     11.04 o 
 -11  -7   3      361.49      349.94     32.42 o 
 -10  -7   3      148.69      155.75     16.71 o 
  -9  -7   3      492.78      420.32     24.35 o 
  -8  -7   3       40.93       49.70     14.30 o 
  -7  -7   3      163.76      177.00     13.57 o 
  -6  -7   3      225.39      246.65     14.71 o 
  -5  -7   3       67.63       83.63      7.40 o 
  -4  -7   3       34.32       27.16      3.57 o 
  -3  -7   3     4924.86     5490.63     74.30 o 
  -2  -7   3      135.81      149.73      4.76 o 
  -1  -7   3     3516.80     4062.23     54.32 o 
   0  -7   3       30.56       48.28      3.83 o 
   1  -7   3     1004.75     1207.22     18.42 o 
   2  -7   3      715.94      769.24     14.73 o 
   3  -7   3     1115.49     1334.75     16.02 o 
   4  -7   3       19.80       11.78      2.27 o 
   5  -7   3      736.33      782.82     12.02 o 
   6  -7   3       25.41       22.02      3.05 o 
   7  -7   3      567.89      622.43     14.54 o 
   8  -7   3       23.01       32.36      5.22 o 
   9  -7   3      992.67      991.23     19.86 o 
  10  -7   3       51.53       46.72      5.73 o 
  11  -7   3      479.98      408.40     15.23 o 
  12  -7   3       17.40        7.16      4.56 o 
  13  -7   3      117.46      104.16      9.64 o 
  14  -7   3        0.70        0.18      5.12 o 
  15  -7   3      525.56      542.36     23.17 o 
  16  -7   3       84.62       78.46     19.04 o 
 -15  -6   3        9.00        8.55      7.04 o 
 -14  -6   3        0.84        1.91      5.38 o 
 -13  -6   3        4.31        9.56      8.38 o 
 -12  -6   3      299.88      229.06     16.83 o 
 -11  -6   3        0.06        2.21      6.55 o 
 -10  -6   3      529.60      494.43     25.93 o 
  -9  -6   3       66.28       60.35     12.81 o 
  -8  -6   3     4606.88     4431.78    115.77 o 
  -7  -6   3      126.35      143.73     12.75 o 
  -6  -6   3      302.23      305.78     23.27 o 
  -5  -6   3      115.06      126.82     12.00 o 
  -4  -6   3      378.30      379.15     10.50 o 
  -3  -6   3     3080.81     3411.17     68.38 o 
  -2  -6   3     1453.20     1716.43     24.04 o 
  -1  -6   3       14.15       12.42      1.88 o 
   0  -6   3     3481.48     3639.00     55.55 o 
   1  -6   3        8.77       11.99      2.20 o 
   2  -6   3     1169.61     1316.14     17.31 o 
   3  -6   3     1367.49     1276.20     15.34 o 
   4  -6   3      559.33      721.80     10.52 o 
   5  -6   3        0.01        2.01      1.91 o 
   6  -6   3       28.75       32.31      2.92 o 
   7  -6   3        0.00        2.08      2.84 o 
   8  -6   3      405.27      429.80     10.68 o 
   9  -6   3       83.50       76.13      5.77 o 
  10  -6   3      548.41      499.20     14.71 o 
  11  -6   3        3.72        0.50      3.81 o 
  12  -6   3       29.92       13.04      5.56 o 
  13  -6   3        5.92        5.03      4.98 o 
  14  -6   3       56.41       59.23      9.65 o 
  15  -6   3        9.54        3.11      6.59 o 
  16  -6   3        2.39       15.68      9.45 o 
 -16  -5   3      238.07      231.96     21.14 o 
 -15  -5   3        0.50       -9.31      8.55 o 
 -14  -5   3      178.67      176.29     18.10 o 
 -13  -5   3       52.58       57.74     15.77 o 
 -12  -5   3      132.62      178.33     16.26 o 
 -11  -5   3      471.33      424.88     41.80 o 
 -10  -5   3        1.43        6.66      5.07 o 
  -9  -5   3       23.93       12.69      7.84 o 
  -8  -5   3      831.52      793.14     31.42 o 
  -7  -5   3     1197.44     1121.25     31.25 o 
  -6  -5   3       54.49       37.12      4.95 o 
  -5  -5   3      131.73      157.62     16.66 o 
  -4  -5   3     4122.98     4241.72     84.46 o 
  -3  -5   3    19258.39    20905.50    326.14 o 
  -2  -5   3      454.13      500.27      7.74 o 
  -1  -5   3     2046.43     2283.81     28.68 o 
   0  -5   3      190.92      143.19      7.01 o 
   1  -5   3    12972.89    13403.69    140.92 o 
   2  -5   3        0.33        0.54      1.47 o 
   3  -5   3     3584.56     3843.08     38.45 o 
   4  -5   3     6616.27     6487.07     63.83 o 
   5  -5   3     5005.48     5622.97     55.39 o 
   6  -5   3        1.99        4.29      2.00 o 
   7  -5   3       91.08       81.35      4.90 o 
   8  -5   3      235.90      235.91      8.10 o 
   9  -5   3     1140.29     1207.31     24.03 o 
  10  -5   3       14.91       15.72      8.42 o 
  11  -5   3     1005.61      975.06     23.27 o 
  12  -5   3      388.70      405.08     18.13 o 
  13  -5   3      239.11      254.13     10.46 o 
  14  -5   3        3.72        2.71      7.67 o 
  15  -5   3      146.20      169.19     20.12 o 
  16  -5   3        0.66        9.33      8.65 o 
 -16  -4   3      223.43      205.31     16.56 o 
 -15  -4   3       26.77       23.20      8.60 o 
 -14  -4   3       14.13       19.89      7.66 o 
 -13  -4   3      113.30      106.86     13.46 o 
 -12  -4   3       26.33       28.99      4.06 o 
 -11  -4   3       14.99       13.91      2.55 o 
 -10  -4   3     1255.35     1241.13     21.59 o 
  -9  -4   3      866.45      899.79     19.18 o 
  -8  -4   3      324.12      284.24     11.47 o 
  -7  -4   3      141.60      118.78     13.49 o 
  -6  -4   3      578.42      532.72     15.47 o 
  -5  -4   3        3.75        2.72      2.73 o 
  -4  -4   3     3946.15     4561.51     67.52 o 
  -3  -4   3     2689.90     2806.85     42.66 o 
  -2  -4   3    10894.84    11364.94    132.67 o 
  -1  -4   3     1693.91     1523.59     42.85 o 
   0  -4   3    20841.68    22792.16    297.28 o 
   1  -4   3      253.18      237.45      5.15 o 
   2  -4   3     1646.75     1595.02     17.29 o 
   3  -4   3       29.05       25.22      2.15 o 
   4  -4   3      514.57      644.01     11.33 o 
   5  -4   3      224.38      215.62      5.90 o 
   6  -4   3     1135.78     1119.55     16.80 o 
   7  -4   3      114.90      140.34      5.32 o 
   8  -4   3      621.55      665.56     14.85 o 
   9  -4   3      806.10      760.91     19.72 o 
  10  -4   3     2496.07     2563.05     41.70 o 
  11  -4   3      264.47      269.57     10.84 o 
  12  -4   3      174.16      213.44     12.95 o 
  13  -4   3      151.09      139.23     12.16 o 
  14  -4   3      127.65      132.50     12.45 o 
  15  -4   3        0.86        4.55      5.75 o 
  16  -4   3       37.05       40.41     11.06 o 
 -16  -3   3       17.20       14.70      8.00 o 
 -15  -3   3       11.42       13.32      5.07 o 
 -14  -3   3        0.00       -0.17      4.43 o 
 -13  -3   3      273.23      273.19     11.30 o 
 -12  -3   3       63.06       65.43      6.26 o 
 -11  -3   3      282.00      260.30      7.81 o 
 -10  -3   3      632.70      654.83     13.04 o 
  -9  -3   3      464.82      494.10     11.19 o 
  -8  -3   3      331.33      306.83      8.75 o 
  -7  -3   3      262.17      283.60      6.88 o 
  -6  -3   3        0.43       -0.16      1.19 o 
  -5  -3   3      817.60      885.16     16.58 o 
  -4  -3   3     2879.47     2817.01     43.32 o 
  -3  -3   3    16717.73    17586.52    247.19 o 
  -2  -3   3    10772.29     9448.34    199.68 o 
  -1  -3   3     1417.81     1522.15     23.52 o 
   0  -3   3      247.86      206.57      5.59 o 
   1  -3   3    56189.38    57996.55    713.88 o 
   2  -3   3     4758.60     4017.54     66.07 o 
   3  -3   3      559.84      579.87      7.93 o 
   4  -3   3      884.56      883.95     13.06 o 
   5  -3   3    12306.63    13968.19    143.84 o 
   6  -3   3       24.65       19.06      2.47 o 
   7  -3   3       18.08       10.82      2.77 o 
   8  -3   3       15.10       18.12      3.36 o 
   9  -3   3     3910.45     3709.65     55.39 o 
  10  -3   3      357.23      362.78     11.00 o 
  11  -3   3       36.49       30.85      6.31 o 
  12  -3   3       16.25       16.85      5.72 o 
  13  -3   3      308.84      260.78     21.56 o 
  14  -3   3        0.41       -3.57      5.62 o 
  15  -3   3      138.12      143.41     12.90 o 
  16  -3   3        0.03       -7.02      7.32 o 
 -16  -2   3       89.46      103.68     13.12 o 
 -15  -2   3      139.10      156.42      9.91 o 
 -14  -2   3      294.06      325.30     19.46 o 
 -13  -2   3      319.03      315.67     12.79 o 
 -12  -2   3       54.19       61.22      6.76 o 
 -11  -2   3       72.37       65.78      6.03 o 
 -10  -2   3      168.66      182.35      6.76 o 
  -9  -2   3        0.01       -0.24      2.03 o 
  -8  -2   3       73.57       64.68      3.62 o 
  -7  -2   3      966.85      926.23     19.38 o 
  -6  -2   3      428.28      476.05      8.57 o 
  -5  -2   3       26.57       29.91      2.25 o 
  -4  -2   3     2636.04     3112.80     40.98 o 
  -3  -2   3      480.27      450.96     10.87 o 
  -2  -2   3     1107.24     1242.77     15.50 o 
  -1  -2   3        1.01        0.87      0.97 o 
   0  -2   3     2751.21     2703.84     33.93 o 
   1  -2   3      223.80      162.29      5.52 o 
   2  -2   3      427.74      504.73      7.81 o 
   3  -2   3        0.59        5.26      1.64 o 
   4  -2   3     1403.81     1205.82     17.28 o 
   5  -2   3        0.00        0.71      1.51 o 
   6  -2   3     1000.59     1004.44     23.53 o 
   7  -2   3      528.45      454.82     10.03 o 
   8  -2   3      256.87      309.63      8.23 o 
   9  -2   3      217.17      212.48      7.86 o 
  10  -2   3      696.62      613.18     24.71 o 
  11  -2   3       79.53       77.74      7.64 o 
  12  -2   3      198.78      177.98     12.35 o 
  13  -2   3       56.10       52.00      8.37 o 
  14  -2   3        2.05        0.11      4.83 o 
  15  -2   3        0.06       -3.89      5.07 o 
  16  -2   3       48.39       36.76     10.17 o 
 -17  -1   3      155.17      161.83     23.77 o 
 -16  -1   3      244.01      260.20     30.16 o 
 -15  -1   3        0.83        9.87      5.68 o 
 -14  -1   3        5.04        6.39      4.99 o 
 -13  -1   3      283.87      299.07     15.29 o 
 -12  -1   3      216.78      218.85     20.47 o 
 -11  -1   3       49.05       43.28      6.20 o 
 -10  -1   3        0.21        4.00      2.88 o 
  -9  -1   3      294.26      259.21      7.60 o 
  -8  -1   3      213.08      238.22      5.74 o 
  -7  -1   3     4175.10     4458.61     54.05 o 
  -6  -1   3      323.85      358.17      6.33 o 
  -5  -1   3      145.64      166.93      3.46 o 
  -4  -1   3       10.08        4.71      0.93 o 
  -3  -1   3      155.57      171.34      3.62 o 
  -2  -1   3       85.08       60.56      3.18 o 
  -1  -1   3      885.26      840.25     14.29 o 
   0  -1   3      546.07      340.46      8.36 o 
   1  -1   3     4318.50     4414.80     56.94 o 
   2  -1   3      334.52      211.96     10.92 o 
   3  -1   3      867.20      853.54     11.42 o 
   4  -1   3       15.88       19.49      2.04 o 
   5  -1   3       26.62       68.20      4.32 o 
   6  -1   3      162.12      156.03      5.84 o 
   7  -1   3      881.10      957.70     18.14 o 
   8  -1   3        4.69        5.45      2.18 o 
   9  -1   3      896.61      883.64     23.77 o 
  10  -1   3      233.85      210.36     12.19 o 
  11  -1   3       15.01        6.65      3.87 o 
  12  -1   3       16.43        8.07      3.99 o 
  13  -1   3      155.02      141.64     13.14 o 
  14  -1   3      193.86      194.01     14.59 o 
  15  -1   3      154.97      138.57     13.76 o 
  16  -1   3        8.25       13.14      9.43 o 
 -17   0   3       34.25       32.49      8.69 o 
 -16   0   3        0.03        1.52      5.64 o 
 -15   0   3       44.19       40.75     12.04 o 
 -14   0   3        3.13        2.48      4.70 o 
 -13   0   3      248.81      226.26     13.38 o 
 -12   0   3       74.12       75.15     13.49 o 
 -11   0   3      284.33      275.05     10.05 o 
 -10   0   3       25.18       17.62      3.78 o 
  -9   0   3       30.86       28.87      3.90 o 
  -8   0   3        7.80       11.50      2.16 o 
  -7   0   3     2628.02     2915.01     44.48 o 
  -6   0   3     2740.96     3252.44     43.64 o 
  -5   0   3       91.11       74.49      3.25 o 
  -4   0   3      440.95      449.27      7.03 o 
  -3   0   3      353.64      323.62      5.51 o 
  -2   0   3      611.74      585.55     10.07 o 
  -1   0   3       20.61       12.13      1.41 o 
   0   0   3     4086.68     4670.34     59.85 o 
   1   0   3       34.14       32.03      2.92 o 
   2   0   3    25909.44    27172.04    307.96 o 
   3   0   3       32.20       29.05      2.03 o 
   4   0   3      199.94      261.18      7.76 o 
   5   0   3       74.05       71.98      3.78 o 
   6   0   3      540.08      601.69      9.32 o 
   7   0   3       22.48       21.62      3.31 o 
   8   0   3      127.65      156.19      6.74 o 
   9   0   3       10.42        4.93      3.38 o 
  10   0   3        8.94        2.15      2.94 o 
  11   0   3      264.72      269.33     11.56 o 
  12   0   3      907.87      933.97     24.39 o 
  13   0   3        8.36       11.04      4.86 o 
  14   0   3       51.62       49.09      7.37 o 
  15   0   3      107.23       90.49      8.81 o 
  16   0   3      156.05      152.36     17.18 o 
 -17   1   3        1.43       10.75      8.68 o 
 -16   1   3        2.84        4.53      8.32 o 
 -15   1   3       57.60       60.12      7.87 o 
 -14   1   3       12.61       16.55      5.34 o 
 -13   1   3       23.07       24.77      7.38 o 
 -12   1   3      118.63      107.80      9.19 o 
 -11   1   3      144.81      150.68      8.31 o 
 -10   1   3       53.59       41.59      6.93 o 
  -9   1   3      424.54      375.24     19.91 o 
  -8   1   3      280.41      302.53      9.91 o 
  -7   1   3     2838.57     3306.23     59.78 o 
  -6   1   3       86.89      133.43      3.92 o 
  -5   1   3     1656.50     2194.60     39.40 o 
  -4   1   3       56.15       49.33      2.97 o 
  -3   1   3     1907.34     2107.53     24.30 o 
  -2   1   3      286.62      255.96      5.10 o 
  -1   1   3     1173.96     1168.05     14.57 o 
   0   1   3        4.82        0.55      0.96 o 
   1   1   3     2388.98     2402.13     30.81 o 
   2   1   3       69.46       54.63      2.65 o 
   3   1   3     5311.76     5503.53     74.34 o 
   4   1   3      745.44      642.81     11.60 o 
   5   1   3      422.97      425.43     11.77 o 
   6   1   3       98.37      106.46      5.62 o 
   7   1   3     5036.81     5380.58     82.33 o 
   8   1   3       30.52       22.39      3.42 o 
   9   1   3       15.53       19.93      4.23 o 
  10   1   3        0.06        2.83      3.36 o 
  11   1   3      294.83      314.02     15.23 o 
  12   1   3       64.07       62.58      9.26 o 
  13   1   3        0.20       13.91      4.35 o 
  14   1   3       37.42       42.77      6.70 o 
  15   1   3       81.92       87.48     12.22 o 
  16   1   3        0.53       10.97     18.34 o 
 -17   2   3        0.66        6.35      8.97 o 
 -16   2   3       12.19        6.57      7.96 o 
 -15   2   3       24.95       15.21      5.29 o 
 -14   2   3        1.16        3.26      4.57 o 
 -13   2   3      171.68      136.85     13.99 o 
 -12   2   3       34.21       20.90      6.46 o 
 -11   2   3      147.48      124.45     11.16 o 
 -10   2   3       13.35        7.14      4.25 o 
  -9   2   3      181.82      179.29     13.20 o 
  -8   2   3      531.60      647.85     12.40 o 
  -7   2   3       29.11       28.60      2.85 o 
  -6   2   3      803.89     1023.44     17.23 o 
  -5   2   3       14.80       14.84      1.99 o 
  -4   2   3      964.98     1161.49     14.92 o 
  -3   2   3      502.51      485.00      8.21 o 
  -2   2   3     2861.52     3046.49     33.23 o 
  -1   2   3        1.51        0.90      0.94 o 
   0   2   3     4141.08     4237.55     52.83 o 
   1   2   3      250.95      204.63      9.19 o 
   2   2   3     2718.76     2945.19     45.69 o 
   3   2   3      186.95      139.70      7.01 o 
   4   2   3      521.74      632.43     11.02 o 
   5   2   3      303.69      268.16     10.71 o 
   6   2   3      319.48      345.49     14.99 o 
   7   2   3        3.76        1.31      1.75 o 
   8   2   3        4.35        4.62      2.52 o 
   9   2   3      170.64      154.39     10.29 o 
  10   2   3        5.69        3.59      3.31 o 
  11   2   3      100.12      104.25      9.22 o 
  12   2   3      124.57      141.99      8.98 o 
  13   2   3       99.74       84.58      8.46 o 
  14   2   3        0.48       19.70     17.22 o 
  15   2   3        5.51        8.33      6.04 o 
  16   2   3      119.58      119.04     14.51 o 
 -17   3   3       16.80       20.35     10.12 o 
 -16   3   3       20.86       11.68      8.70 o 
 -15   3   3       24.45       13.81      6.86 o 
 -14   3   3        0.37        1.91      5.15 o 
 -13   3   3       53.10       37.88      8.49 o 
 -12   3   3      124.98      119.42     10.08 o 
 -11   3   3      666.40      630.59     17.94 o 
 -10   3   3      121.10      103.24      9.31 o 
  -9   3   3      381.69      448.16     13.89 o 
  -8   3   3       28.29       12.01      3.83 o 
  -7   3   3      171.89      158.79      6.62 o 
  -6   3   3      122.49      119.32      4.47 o 
  -5   3   3      174.98      214.46      5.14 o 
  -4   3   3       35.87       39.96      2.45 o 
  -3   3   3       32.29       69.21      2.59 o 
  -2   3   3      683.47      630.01     11.71 o 
  -1   3   3     8161.61     8379.82     86.92 o 
   0   3   3      103.99       53.15      2.27 o 
   1   3   3      339.49      438.57      7.34 o 
   2   3   3       11.06        8.12      1.49 o 
   3   3   3     5578.53     6244.93     80.04 o 
   4   3   3       26.69       35.49      3.27 o 
   5   3   3      782.04      878.50     14.03 o 
   6   3   3      219.35      206.56      5.99 o 
   7   3   3      555.74      557.59     11.59 o 
   8   3   3       16.46       19.22      3.36 o 
   9   3   3      259.44      308.73      9.65 o 
  10   3   3       16.59        7.73      3.80 o 
  11   3   3      309.09      323.14     13.36 o 
  12   3   3       75.03       66.40      8.83 o 
  13   3   3      598.02      649.04     23.98 o 
  14   3   3        2.40       -0.33      5.78 o 
  15   3   3      184.42      192.05     42.55 o 
  16   3   3        8.66        9.53      6.58 o 
 -16   4   3        2.03       10.08      9.82 o 
 -15   4   3       50.38       43.39      8.47 o 
 -14   4   3       13.24        3.52      7.27 o 
 -13   4   3      115.63       84.66      9.68 o 
 -12   4   3        3.11        4.33      5.16 o 
 -11   4   3      133.06      110.05      8.70 o 
 -10   4   3      899.01      885.21     20.59 o 
  -9   4   3       66.50       85.03      7.03 o 
  -8   4   3       53.12       54.16      5.76 o 
  -7   4   3       32.39       47.32      3.27 o 
  -6   4   3      533.26      556.35      9.58 o 
  -5   4   3        0.98        2.90      1.58 o 
  -4   4   3       74.72       90.27      3.23 o 
  -3   4   3        0.43       -0.70      1.42 o 
  -2   4   3       69.85      128.96      4.18 o 
  -1   4   3      392.52      327.02      8.02 o 
   0   4   3      164.05      129.68      4.66 o 
   1   4   3       96.87       56.87      6.17 o 
   2   4   3     1500.70     1511.42     24.48 o 
   3   4   3       86.63       73.34      3.56 o 
   4   4   3      599.25      554.42     11.14 o 
   5   4   3       22.48        5.31      1.46 o 
   6   4   3      276.47      407.58      7.93 o 
   7   4   3      202.26      182.76      6.76 o 
   8   4   3        0.19       -1.23      2.09 o 
   9   4   3       72.48       82.45      6.83 o 
  10   4   3      404.65      436.32     13.08 o 
  11   4   3      444.56      433.31     15.41 o 
  12   4   3      108.28      116.12      9.14 o 
  13   4   3       80.44       69.84      7.70 o 
  14   4   3        1.33        6.09      4.48 o 
  15   4   3       35.05       46.38     10.02 o 
  16   4   3      111.00      124.72     15.02 o 
 -16   5   3       10.11       10.84     10.44 o 
 -15   5   3      132.52      128.90     27.75 o 
 -14   5   3        4.04        0.14      7.05 o 
 -13   5   3      990.63      964.98     28.69 o 
 -12   5   3       16.17       16.93      4.75 o 
 -11   5   3      282.64      239.44     18.98 o 
 -10   5   3       59.54       49.85      6.41 o 
  -9   5   3     2376.24     2444.58     44.33 o 
  -8   5   3      337.38      287.09      8.72 o 
  -7   5   3       67.45       46.74      4.09 o 
  -6   5   3        7.69       18.37      2.40 o 
  -5   5   3      238.73      214.40      5.22 o 
  -4   5   3     1736.67     1738.66     18.53 o 
  -3   5   3      495.10      643.64      9.04 o 
  -2   5   3      250.60      195.19      4.32 o 
  -1   5   3     1435.16     1731.41     21.61 o 
   0   5   3       75.37       73.18      4.49 o 
   1   5   3      111.34      159.66      9.45 o 
   2   5   3       20.54       11.45      2.23 o 
   3   5   3        3.43       10.57      1.70 o 
   4   5   3        5.23        4.65      1.43 o 
   5   5   3        5.28        4.78      2.18 o 
   6   5   3        1.36       -0.46      1.72 o 
   7   5   3      492.57      571.58     10.99 o 
   8   5   3       36.98       31.73      4.11 o 
   9   5   3       49.78       54.86      5.38 o 
  10   5   3       72.77       90.06     10.04 o 
  11   5   3     1490.45     1466.70     34.27 o 
  12   5   3       84.10       74.42      8.95 o 
  13   5   3      315.20      288.90     12.56 o 
  14   5   3        5.90       16.45      8.15 o 
  15   5   3       63.32       85.40     11.81 o 
 -16   6   3       81.50      106.73     18.14 o 
 -15   6   3       51.80       51.79     10.50 o 
 -14   6   3      202.34      196.56     17.30 o 
 -13   6   3       85.31       75.67      7.49 o 
 -12   6   3      202.90      173.47     10.50 o 
 -11   6   3      156.01      148.14     10.87 o 
 -10   6   3     1447.93     1482.10     31.39 o 
  -9   6   3      706.87      652.81     23.50 o 
  -8   6   3     3982.96     3960.22     57.95 o 
  -7   6   3       76.46       69.25      5.03 o 
  -6   6   3      475.62      479.88      9.10 o 
  -5   6   3      116.48      134.79      4.91 o 
  -4   6   3      107.39       76.66      4.42 o 
  -3   6   3     1399.00     1329.65     16.22 o 
  -2   6   3      312.80      345.18      8.25 o 
  -1   6   3      402.87      433.55      9.66 o 
   0   6   3      322.08      350.42      8.51 o 
   1   6   3       24.18       14.02      2.60 o 
   2   6   3     1200.30     1345.57     19.42 o 
   3   6   3      285.61      286.09      7.29 o 
   4   6   3      159.67      180.66      4.51 o 
   5   6   3      283.75      245.98      5.83 o 
   6   6   3      861.17     1000.02     15.30 o 
   7   6   3       30.55       32.18      3.29 o 
   8   6   3      573.61      651.37     15.73 o 
   9   6   3      283.93      242.55      9.14 o 
  10   6   3        0.59       -0.97      3.23 o 
  11   6   3      567.14      540.30     17.78 o 
  12   6   3      376.64      385.17     13.79 o 
  13   6   3        0.17        5.93      4.28 o 
  14   6   3      164.99      194.35     12.56 o 
  15   6   3        5.04        4.78     12.04 o 
 -16   7   3       15.52       16.03     11.37 o 
 -15   7   3      483.45      472.79     39.62 o 
 -14   7   3      294.45      272.91     18.62 o 
 -13   7   3       10.80       29.90      6.53 o 
 -12   7   3      227.34      224.37     16.62 o 
 -11   7   3      140.20      155.56     13.39 o 
 -10   7   3        2.51        7.82      5.65 o 
  -9   7   3     1713.95     1700.07     32.58 o 
  -8   7   3       12.62       11.98      4.16 o 
  -7   7   3     2361.41     2283.94     32.82 o 
  -6   7   3       25.04       24.59      3.06 o 
  -5   7   3      282.14      296.52      6.57 o 
  -4   7   3      308.25      345.13      7.13 o 
  -3   7   3      814.74      882.07     12.20 o 
  -2   7   3      403.90      400.08      6.83 o 
  -1   7   3      611.10      655.85     13.96 o 
   0   7   3        0.82        4.03      2.29 o 
   1   7   3     2563.13     2895.65     43.00 o 
   2   7   3       45.45       39.41      4.16 o 
   3   7   3     1365.94     1288.10     24.81 o 
   4   7   3        5.20       10.31      2.17 o 
   5   7   3      947.68     1022.13     17.80 o 
   6   7   3       34.35       33.86      4.06 o 
   7   7   3      216.98      217.28      9.75 o 
   8   7   3      209.48      175.71      8.27 o 
   9   7   3      946.20      837.75     21.07 o 
  10   7   3       99.07      124.67      7.98 o 
  11   7   3     1023.56      976.18     24.23 o 
  12   7   3      388.30      418.47     14.36 o 
  13   7   3       98.43      101.97      7.49 o 
  14   7   3      106.94      124.34     14.75 o 
 -15   8   3      223.34      211.59     31.12 o 
 -14   8   3       64.69       66.53     13.14 o 
 -13   8   3        2.77        9.16      6.24 o 
 -12   8   3      147.95      117.30     10.90 o 
 -11   8   3      118.77      104.09     11.69 o 
 -10   8   3        0.07        3.08      4.39 o 
  -9   8   3      368.71      365.19     12.94 o 
  -8   8   3      555.92      589.01     15.20 o 
  -7   8   3       27.84       34.86      4.61 o 
  -6   8   3     1558.13     1635.19     22.27 o 
  -5   8   3        0.93       -0.04      2.15 o 
  -4   8   3     2242.37     2534.38     29.07 o 
  -3   8   3       82.14       89.79      3.90 o 
  -2   8   3      710.74      716.27     10.84 o 
  -1   8   3      235.43      233.62      8.20 o 
   0   8   3      990.64     1261.61     27.18 o 
   1   8   3      268.79      244.54     12.19 o 
   2   8   3        7.14       -1.80      2.67 o 
   3   8   3      282.56      262.83     14.01 o 
   4   8   3      716.59      783.79     17.40 o 
   5   8   3       83.95       73.46      5.35 o 
   6   8   3      316.16      331.44     13.62 o 
   7   8   3       67.95       71.87      6.40 o 
   8   8   3      294.65      264.47     10.33 o 
   9   8   3      137.01      121.13      7.99 o 
  10   8   3     1131.49     1141.50     26.97 o 
  11   8   3       66.37       66.22     10.12 o 
  12   8   3      626.83      654.18     19.92 o 
  13   8   3       21.13       11.46      7.37 o 
  14   8   3      175.39      172.47     32.95 o 
 -15   9   3        4.12       10.73      8.27 o 
 -14   9   3      180.24      165.75     13.24 o 
 -13   9   3      205.13      174.87     17.72 o 
 -12   9   3      361.47      358.62     16.63 o 
 -11   9   3        1.01       -2.94      5.45 o 
 -10   9   3       36.41       22.74      5.93 o 
  -9   9   3        1.81       -3.66      3.89 o 
  -8   9   3       34.63       37.88      5.23 o 
  -7   9   3      111.91      116.30      7.12 o 
  -6   9   3      149.05      117.40      6.99 o 
  -5   9   3      656.39      666.64     12.18 o 
  -4   9   3      229.84      212.85      7.00 o 
  -3   9   3        2.13        0.50      2.06 o 
  -2   9   3      781.69      829.26     13.47 o 
  -1   9   3        0.63        2.84      3.27 o 
   0   9   3      157.28      156.93      7.35 o 
   1   9   3     2839.71     2794.25     45.77 o 
   2   9   3      146.64      150.96     10.14 o 
   3   9   3       36.52       41.15      5.31 o 
   4   9   3      113.10      106.24      7.12 o 
   5   9   3        0.53        1.27      2.89 o 
   6   9   3      161.52      121.89      8.73 o 
   7   9   3       68.55       65.13      6.32 o 
   8   9   3      104.35      106.80      7.70 o 
   9   9   3      482.01      440.86     14.47 o 
  10   9   3        0.24        6.19      4.04 o 
  11   9   3        4.28        7.52      4.65 o 
  12   9   3      133.32      139.60     12.69 o 
  13   9   3        4.89       14.22      7.52 o 
 -15  10   3      178.54      218.70     54.43 o 
 -14  10   3       19.49       11.28      8.34 o 
 -13  10   3      146.35      118.18     14.27 o 
 -12  10   3       34.42       27.91      8.92 o 
 -11  10   3        0.83        2.51      5.63 o 
 -10  10   3       24.03       20.41      8.20 o 
  -9  10   3      121.85      120.68     12.16 o 
  -8  10   3      333.14      322.27     16.91 o 
  -7  10   3      101.61       98.07      8.33 o 
  -6  10   3       88.22       83.37      7.69 o 
  -5  10   3      225.36      194.26     11.63 o 
  -4  10   3      294.38      319.57     11.07 o 
  -3  10   3      149.73      150.39      7.99 o 
  -2  10   3      531.90      567.59     15.28 o 
  -1  10   3        7.79        6.85      3.70 o 
   0  10   3     1550.71     1475.38     27.74 o 
   1  10   3      544.04      524.57     13.34 o 
   2  10   3      153.99      147.69     11.79 o 
   3  10   3       70.08       69.01      8.43 o 
   4  10   3        2.67        4.52      3.69 o 
   5  10   3        6.07        2.15      3.25 o 
   6  10   3       19.70        5.79      3.95 o 
   7  10   3      128.30      135.57     12.51 o 
   8  10   3      193.87      177.22     10.68 o 
   9  10   3       34.48       33.32      6.16 o 
  10  10   3      468.94      509.61     17.67 o 
  11  10   3        0.15        6.62      6.79 o 
  12  10   3       22.82       17.50     10.50 o 
  13  10   3       12.69       37.02      8.79 o 
 -14  11   3       77.08       67.45     14.77 o 
 -13  11   3        3.51        0.44      9.22 o 
 -12  11   3       10.02       21.16     11.94 o 
 -11  11   3       54.09       48.81      9.37 o 
 -10  11   3        4.01        3.05      6.26 o 
  -9  11   3      196.68      192.77     15.35 o 
  -8  11   3      155.36      144.22     12.04 o 
  -7  11   3       65.98       64.72      8.74 o 
  -6  11   3      333.75      333.20     13.56 o 
  -5  11   3      274.76      268.22     10.83 o 
  -4  11   3       12.17        6.87      4.09 o 
  -3  11   3      254.28      234.56     10.57 o 
  -2  11   3        1.20        4.66      3.86 o 
  -1  11   3        0.09        1.10      2.48 o 
   0  11   3       88.35       75.37      6.84 o 
   1  11   3       13.41       15.86      4.66 o 
   2  11   3        0.81        3.35      4.13 o 
   3  11   3     2080.21     2050.38     46.31 o 
   4  11   3       49.82       55.41      6.19 o 
   5  11   3      528.29      580.84     16.72 o 
   6  11   3       38.74       41.28      6.14 o 
   7  11   3        0.00        3.99      3.86 o 
   8  11   3        2.82       10.53      4.64 o 
   9  11   3      146.20      146.78      9.19 o 
  10  11   3       10.82        5.85      9.16 o 
  11  11   3        3.72       12.67      7.36 o 
  12  11   3        4.17        9.26     13.70 o 
 -13  12   3        4.62       10.90     10.44 o 
 -12  12   3      119.51      100.16     18.21 o 
 -11  12   3        5.84        9.20      8.31 o 
 -10  12   3        0.46        0.35      7.53 o 
  -9  12   3       20.07       15.97      6.76 o 
  -8  12   3       40.72       50.12      9.21 o 
  -7  12   3      770.44      756.04     24.06 o 
  -6  12   3      459.74      440.87     18.00 o 
  -5  12   3       26.83       17.54      5.46 o 
  -4  12   3        5.91        1.87      4.44 o 
  -3  12   3        3.54        8.14      4.82 o 
  -2  12   3       39.26       40.04      5.93 o 
  -1  12   3      904.91      860.95     22.73 o 
   0  12   3      980.93      940.61     21.45 o 
   1  12   3       83.78       70.46      7.83 o 
   2  12   3      156.45      165.27     11.09 o 
   3  12   3      250.24      251.30     19.46 o 
   4  12   3       26.48       21.99      5.03 o 
   5  12   3       11.45       13.67      4.38 o 
   6  12   3        7.37        6.81      4.50 o 
   7  12   3       32.63       46.75     13.28 o 
   8  12   3       36.58       30.92      6.10 o 
   9  12   3       43.58       26.92      5.41 o 
  10  12   3      136.88      127.44      8.65 o 
  11  12   3      138.29      169.48     14.61 o 
 -13  13   3        3.59      -14.50     11.38 o 
 -12  13   3       15.10       11.22      9.22 o 
 -11  13   3       18.62       33.24      9.79 o 
 -10  13   3        1.26        7.66      8.45 o 
  -9  13   3       79.92       77.14     11.26 o 
  -8  13   3      256.57      266.41     28.83 o 
  -7  13   3       30.24       31.09      7.84 o 
  -6  13   3      335.97      307.09     16.15 o 
  -5  13   3       39.61       39.63      7.02 o 
  -4  13   3      536.77      538.11     17.17 o 
  -3  13   3       24.25       21.58      6.08 o 
  -2  13   3       18.27       11.25      4.15 o 
  -1  13   3      335.43      333.21     12.66 o 
   0  13   3      793.77      790.28     22.07 o 
   1  13   3        6.26        9.27      5.35 o 
   2  13   3      121.91      132.49     10.66 o 
   3  13   3       72.46       67.08      9.41 o 
   4  13   3        1.05        7.74      4.70 o 
   5  13   3      164.54      175.25      9.87 o 
   6  13   3      252.57      222.81     11.88 o 
   7  13   3        1.71       11.62     13.10 o 
   8  13   3       16.36        7.98      4.71 o 
   9  13   3        1.41       12.37      8.82 o 
  10  13   3      109.40      101.31     13.28 o 
 -12  14   3       96.36       94.24     32.60 o 
 -11  14   3       90.39       97.64     12.73 o 
 -10  14   3      202.84      176.97     16.00 o 
  -9  14   3      402.98      404.05     20.70 o 
  -8  14   3       16.98        6.16      8.50 o 
  -7  14   3       87.14       72.63     10.45 o 
  -6  14   3      172.23      218.12     18.09 o 
  -5  14   3      149.46      143.43     12.55 o 
  -4  14   3      250.24      250.14     12.93 o 
  -3  14   3      118.55      120.28      9.15 o 
  -2  14   3      407.51      331.51     13.59 o 
  -1  14   3       57.15       63.58      7.18 o 
   0  14   3        0.86       -2.87      6.23 o 
   1  14   3       74.62       76.37      9.19 o 
   2  14   3      662.44      639.27     21.34 o 
   3  14   3        9.78       15.62      5.77 o 
   4  14   3        7.79        4.12      5.26 o 
   5  14   3      253.44      246.69     13.63 o 
   6  14   3      347.42      390.78     16.26 o 
   7  14   3       55.83       55.56     16.93 o 
   8  14   3        0.35        7.66      7.28 o 
   9  14   3       17.45       30.40      8.84 o 
 -11  15   3       48.98       48.36     15.03 o 
 -10  15   3      158.35      145.97     16.86 o 
  -9  15   3      167.55      202.13     16.58 o 
  -8  15   3      324.26      307.19     18.86 o 
  -7  15   3        2.88        0.81      8.56 o 
  -6  15   3        8.45       15.62      9.05 o 
  -5  15   3       24.54       44.71     10.14 o 
  -4  15   3      832.28      823.32     21.58 o 
  -3  15   3        5.31        0.69      4.31 o 
  -2  15   3       51.78       38.03      6.99 o 
  -1  15   3        4.69       -0.82      7.04 o 
   0  15   3       96.96       96.46     10.90 o 
   1  15   3       71.89       60.35      8.79 o 
   2  15   3      104.90      119.68     11.14 o 
   3  15   3       91.36       90.45      9.92 o 
   4  15   3      372.39      343.98     23.50 o 
   5  15   3       35.84       42.56     11.48 o 
   6  15   3       63.95       65.02     23.87 o 
   7  15   3        1.88        8.98      8.19 o 
   8  15   3       52.70       43.62     35.63 o 
  -9  16   3       68.01       74.48     11.84 o 
  -8  16   3      232.16      253.49     21.97 o 
  -7  16   3       69.47       86.22     13.11 o 
  -6  16   3       55.09       73.90     16.36 o 
  -5  16   3       21.74       30.99      9.82 o 
  -4  16   3        5.11        9.23      6.99 o 
  -3  16   3       53.35       49.62      7.38 o 
  -2  16   3      446.78      443.10     16.48 o 
  -1  16   3        3.76       22.47      7.89 o 
   0  16   3      143.93      150.87     13.00 o 
   1  16   3      566.88      543.18     21.16 o 
   2  16   3        7.14       16.67      6.76 o 
   3  16   3       82.18       91.37     12.10 o 
   4  16   3      154.50      162.09     18.74 o 
   5  16   3      162.70      171.46     37.66 o 
   6  16   3      144.43      128.43     14.30 o 
  -7  17   3       28.37       43.28     11.14 o 
  -6  17   3       39.85       49.14     12.44 o 
  -5  17   3       55.75       59.91     14.64 o 
  -4  17   3       12.85        8.93      6.76 o 
  -3  17   3      393.00      356.19     15.46 o 
  -2  17   3       56.59       36.81      6.78 o 
  -1  17   3      249.74      261.67     17.11 o 
   0  17   3       38.29       34.72     10.07 o 
   1  17   3        0.59        1.23      9.58 o 
   2  17   3        2.05        4.84      7.66 o 
   3  17   3       38.74       48.88     12.28 o 
   4  17   3       93.04       81.73     12.74 o 
   5  17   3       46.85       36.55     10.51 o 
  -5  18   3       17.23        5.19     16.93 o 
  -4  18   3        1.55        7.51     14.22 o 
  -3  18   3        7.98       16.73     10.11 o 
  -2  18   3       39.90       39.10     12.58 o 
  -1  18   3       33.40       37.53     11.99 o 
   0  18   3       82.99      113.23     15.18 o 
   1  18   3        0.09       -0.58      8.25 o 
   2  18   3        8.67        2.54      8.73 o 
  -1 -19   4        0.15       11.49      9.23 o 
   0 -19   4       31.57       25.88     11.19 o 
   1 -19   4        3.15       14.72     16.23 o 
   2 -19   4      117.48      117.79     16.49 o 
   3 -19   4        5.14       11.34     13.36 o 
   4 -19   4        8.49      -11.20     11.03 o 
  -5 -18   4      168.07      148.84     17.90 o 
  -4 -18   4       27.56       14.37     21.81 o 
  -3 -18   4       27.25       29.64     12.72 o 
  -2 -18   4        9.21        5.79      8.31 o 
  -1 -18   4       20.73        8.87      9.20 o 
   0 -18   4        6.26        8.26      9.65 o 
   1 -18   4      213.77      235.09     19.47 o 
   2 -18   4       67.66       83.51     15.05 o 
   3 -18   4      960.92      948.26     26.92 o 
   4 -18   4      120.94      105.21     12.43 o 
   5 -18   4       31.33       35.13     16.45 o 
   6 -18   4       76.02      114.66     15.29 o 
   7 -18   4        2.55       22.32     16.34 o 
  -7 -17   4       37.31       34.71     11.74 o 
  -6 -17   4       34.35        6.72      9.62 o 
  -5 -17   4        0.37       30.16      9.07 o 
  -4 -17   4       73.46       67.43     12.28 o 
  -3 -17   4       88.49      127.71     13.22 o 
  -2 -17   4        2.24        4.90      7.62 o 
  -1 -17   4        4.16        9.44      7.89 o 
   0 -17   4        0.60       15.52      8.32 o 
   1 -17   4       11.17       27.89     10.50 o 
   2 -17   4      522.22      548.09     38.95 o 
   3 -17   4      210.58      180.56     22.34 o 
   4 -17   4       78.27       80.65     10.57 o 
   5 -17   4      201.09      240.83     36.71 o 
   6 -17   4      465.55      511.87     25.11 o 
   7 -17   4        4.07        2.82      7.95 o 
   8 -17   4       47.27       17.65     11.59 o 
   9 -17   4      139.02      179.42     21.07 o 
  -8 -16   4      505.86      569.23     28.44 o 
  -7 -16   4       39.28       30.11     13.00 o 
  -6 -16   4       74.01       84.72     22.39 o 
  -5 -16   4      115.61      137.64     16.09 o 
  -4 -16   4       76.18       68.45     13.97 o 
  -3 -16   4      201.21      204.71     15.67 o 
  -2 -16   4        0.99        8.06      6.32 o 
  -1 -16   4       37.77       10.62      8.98 o 
   0 -16   4       70.29       89.13     14.93 o 
   1 -16   4      125.54      141.94     28.54 o 
   2 -16   4       38.63       28.99      6.22 o 
   3 -16   4      172.82      161.53     14.49 o 
   4 -16   4       91.47       91.78      9.69 o 
   5 -16   4      123.52      123.67     13.72 o 
   6 -16   4      244.04      297.19     19.68 o 
   7 -16   4       26.06       30.17     10.77 o 
   8 -16   4        9.57        1.70     29.06 o 
   9 -16   4       42.61       51.48     11.34 o 
  10 -16   4      136.24      152.92     16.10 o 
  -9 -15   4        9.09       11.37      6.59 o 
  -8 -15   4       12.97        3.61      7.96 o 
  -7 -15   4       22.48       13.44      9.41 o 
  -6 -15   4       26.76       33.95      9.92 o 
  -5 -15   4       17.40       14.48      9.95 o 
  -4 -15   4       29.99       46.69     10.05 o 
  -3 -15   4      266.87      309.15     17.91 o 
  -2 -15   4       84.47       91.71     13.53 o 
  -1 -15   4      247.32      255.71     19.45 o 
   0 -15   4      122.41      118.81     15.49 o 
   1 -15   4       22.61       21.55      8.12 o 
   2 -15   4      176.92      157.41     11.09 o 
   3 -15   4      306.32      298.68     14.98 o 
   4 -15   4      340.99      338.39     14.48 o 
   5 -15   4      142.23      180.51     12.67 o 
   6 -15   4      162.95      183.01     17.20 o 
   7 -15   4       62.17      105.10     15.32 o 
   8 -15   4       30.74       28.29     12.07 o 
   9 -15   4       55.97       59.45     13.95 o 
  10 -15   4       17.88       -5.13     16.34 o 
  11 -15   4        3.05        9.33      9.69 o 
 -10 -14   4      196.09      218.57     39.73 o 
  -9 -14   4        0.36        0.22      8.68 o 
  -8 -14   4       19.90       28.36      8.89 o 
  -7 -14   4        0.01        3.31      7.80 o 
  -6 -14   4       72.04       56.85     12.15 o 
  -5 -14   4        0.36        0.08      7.61 o 
  -4 -14   4      336.05      374.42     24.27 o 
  -3 -14   4       32.82       35.85      7.80 o 
  -2 -14   4      187.13      166.42     15.69 o 
  -1 -14   4      172.56      159.60     16.55 o 
   0 -14   4       57.72       43.68     10.22 o 
   1 -14   4        9.70       11.48      5.03 o 
   2 -14   4        6.43       11.31      5.25 o 
   3 -14   4       12.47       12.74      8.15 o 
   4 -14   4       54.40       38.65      6.76 o 
   5 -14   4      135.53      136.74     10.95 o 
   6 -14   4      213.04      211.93     18.34 o 
   7 -14   4      172.13      160.97     16.73 o 
   8 -14   4       88.61      107.19     13.04 o 
   9 -14   4       19.91       12.40      8.14 o 
  10 -14   4        7.02        2.54      8.91 o 
  11 -14   4      122.52       99.28     13.49 o 
  12 -14   4       17.98       15.89     10.16 o 
 -11 -13   4        5.09       12.49     17.14 o 
 -10 -13   4        0.04       -5.01     13.92 o 
  -9 -13   4        2.87        1.33      6.21 o 
  -8 -13   4        4.34        3.53      6.38 o 
  -7 -13   4        1.55       -1.26      6.30 o 
  -6 -13   4        0.03        7.03      9.05 o 
  -5 -13   4       69.40       88.77     13.52 o 
  -4 -13   4        7.27       -0.65      6.70 o 
  -3 -13   4      319.27      313.97     16.92 o 
  -2 -13   4        2.91        1.87      6.09 o 
  -1 -13   4        9.09        2.05      5.21 o 
   0 -13   4        2.50        6.87      6.50 o 
   1 -13   4      528.33      571.61     19.12 o 
   2 -13   4        2.33        7.56      5.10 o 
   3 -13   4      690.56      662.09     19.00 o 
   4 -13   4      160.82      155.46     10.78 o 
   5 -13   4       43.35       51.33      7.96 o 
   6 -13   4       25.82       16.81      7.28 o 
   7 -13   4        7.25       12.65      7.32 o 
   8 -13   4       20.05       27.06      8.55 o 
   9 -13   4        1.51       12.87      7.66 o 
  10 -13   4        2.62        8.42      9.58 o 
  11 -13   4       24.55       34.78     10.23 o 
  12 -13   4       56.84       83.05     13.67 o 
  13 -13   4      285.70      269.65     33.55 o 
 -11 -12   4        4.26       19.11     17.59 o 
 -10 -12   4       40.25       47.53     20.43 o 
  -9 -12   4        9.21        6.60     15.05 o 
  -8 -12   4      156.24      135.47     29.69 o 
  -7 -12   4        3.42        3.10      8.46 o 
  -6 -12   4      358.87      350.11     19.57 o 
  -5 -12   4        3.86        5.19      7.04 o 
  -4 -12   4        0.55        1.45      6.50 o 
  -3 -12   4      412.93      419.41     18.71 o 
  -2 -12   4       20.99        8.46      5.75 o 
   0 -12   4        2.80        9.25      4.42 o 
   1 -12   4      232.24      229.71     10.41 o 
   2 -12   4        3.49       13.53      4.21 o 
   3 -12   4      423.51      429.67     12.94 o 
   4 -12   4      383.47      386.69     12.51 o 
   5 -12   4      213.32      228.85     10.40 o 
   6 -12   4       15.28       10.28      4.85 o 
   7 -12   4       26.38       36.14      8.23 o 
   8 -12   4       21.02       19.26      7.75 o 
   9 -12   4       54.32       50.94     10.20 o 
  10 -12   4        0.49       13.92      7.70 o 
  11 -12   4       13.00        7.53      9.83 o 
  12 -12   4        8.30        3.80      7.75 o 
  13 -12   4      108.12      103.63     18.97 o 
 -11 -11   4       73.96       49.91     21.19 o 
 -10 -11   4       56.45       71.31     22.47 o 
  -9 -11   4       18.04        4.00     14.12 o 
  -8 -11   4       47.13       72.68     22.09 o 
  -7 -11   4      224.11      255.08     35.59 o 
  -6 -11   4       90.04       98.32     10.12 o 
  -5 -11   4       42.91       38.95      8.20 o 
  -4 -11   4       35.83       35.26      5.38 o 
  -3 -11   4        1.97        3.50      3.51 o 
  -2 -11   4        0.65        0.00      3.58 o 
  -1 -11   4      148.80      144.65     10.26 o 
   0 -11   4        0.06       -0.38      3.96 o 
   1 -11   4      301.35      256.19      9.37 o 
   2 -11   4      325.31      322.15     12.58 o 
   3 -11   4       56.98       76.16      6.42 o 
   4 -11   4       37.34       33.56      5.13 o 
   5 -11   4     1390.57     1352.72     24.40 o 
   6 -11   4      152.44      157.66      8.53 o 
   7 -11   4      118.43      119.22      9.80 o 
   8 -11   4      146.53      156.52     14.04 o 
   9 -11   4      121.23      127.23     12.21 o 
  10 -11   4       53.59       48.31      9.39 o 
  11 -11   4        0.11       -1.86      7.46 o 
  12 -11   4        6.20       11.24      7.35 o 
  13 -11   4       15.23       12.31     15.88 o 
  14 -11   4       99.56      104.42     24.04 o 
 -11 -10   4        2.86       -4.48     11.72 o 
 -10 -10   4      275.60      311.63     35.38 o 
  -9 -10   4      159.37      149.23     26.81 o 
  -8 -10   4       26.32       25.02     15.05 o 
  -7 -10   4        0.00       -1.98      5.36 o 
  -6 -10   4      714.27      750.91     29.41 o 
  -5 -10   4       12.19       14.52      4.10 o 
  -4 -10   4     1037.53     1161.61     33.17 o 
  -3 -10   4        1.47       11.05      3.48 o 
  -2 -10   4     1385.29     1523.67     29.13 o 
  -1 -10   4      272.23      306.69     12.45 o 
   0 -10   4       44.26       33.46      3.79 o 
   1 -10   4      159.56      164.14      7.77 o 
   2 -10   4      502.74      545.54     13.55 o 
   3 -10   4      619.20      601.85     15.33 o 
   4 -10   4      313.73      298.11      9.83 o 
   5 -10   4       14.11       23.62      4.33 o 
   6 -10   4       70.15       65.80      6.01 o 
   7 -10   4       13.38       24.49      5.76 o 
   8 -10   4      887.38      887.67     23.14 o 
   9 -10   4       20.84       18.51      7.09 o 
  10 -10   4      390.21      403.43     19.13 o 
  11 -10   4       68.82       75.38     14.78 o 
  12 -10   4        2.07        1.62      9.64 o 
  13 -10   4       26.01       21.15     11.12 o 
  14 -10   4        6.57        6.01      9.29 o 
  15 -10   4       18.90       12.47     11.17 o 
 -11  -9   4        0.19        0.61     10.82 o 
 -10  -9   4      175.71      188.37     29.86 o 
  -9  -9   4      279.00      258.52     22.74 o 
  -8  -9   4      429.24      449.31     20.25 o 
  -7  -9   4        7.97       -0.48      3.63 o 
  -6  -9   4       37.87       33.75      5.72 o 
  -5  -9   4     2719.74     2838.47     49.93 o 
  -4  -9   4      456.29      482.75     10.69 o 
  -3  -9   4      931.31     1034.37     20.58 o 
  -2  -9   4       71.49       97.69      7.39 o 
  -1  -9   4       61.93       66.78      6.08 o 
   0  -9   4      637.23      696.36     11.78 o 
   1  -9   4       38.19       61.35      4.56 o 
   2  -9   4      154.59      153.03      6.15 o 
   3  -9   4      375.34      385.38      9.10 o 
   4  -9   4     1133.65     1059.64     17.49 o 
   5  -9   4      253.64      306.43      8.27 o 
   6  -9   4      313.74      329.58      9.02 o 
   7  -9   4      602.62      576.66     13.23 o 
   8  -9   4        9.06        3.71      3.61 o 
   9  -9   4      152.12      191.37      9.28 o 
  10  -9   4       21.81       23.04      5.68 o 
  11  -9   4      101.59      106.35      9.66 o 
  12  -9   4       50.72       44.05      7.61 o 
  13  -9   4       76.47      100.74     10.57 o 
  14  -9   4       48.39       45.29      8.40 o 
  15  -9   4      412.03      476.47     26.97 o 
 -11  -8   4      235.38      273.78     32.07 o 
 -10  -8   4      953.38      864.71     37.59 o 
  -9  -8   4       59.09       60.99     12.13 o 
  -8  -8   4       19.39       11.67      7.54 o 
  -7  -8   4      354.65      329.66     16.35 o 
  -6  -8   4     2088.55     1982.12     40.21 o 
  -5  -8   4        0.15        3.56      4.40 o 
  -4  -8   4      854.10      887.43     15.79 o 
  -3  -8   4     1769.53     1756.87     25.36 o 
  -2  -8   4      449.39      420.22     10.03 o 
  -1  -8   4     1058.07     1148.38     20.22 o 
   0  -8   4      967.18     1100.79     15.76 o 
   1  -8   4      160.43      178.52      8.61 o 
   2  -8   4     1752.42     1855.95     25.01 o 
   3  -8   4      225.99      210.66      5.73 o 
   4  -8   4       19.45       23.44      2.96 o 
   5  -8   4       70.91       58.97      4.08 o 
   6  -8   4      582.28      564.69     10.50 o 
   7  -8   4       44.71       37.25      4.66 o 
   8  -8   4      208.28      177.55      8.63 o 
   9  -8   4       28.04       16.28      4.16 o 
  10  -8   4       12.25       12.47      4.91 o 
  11  -8   4        8.48        4.03      5.04 o 
  12  -8   4      453.94      399.87     15.97 o 
  13  -8   4       63.68       53.35      7.90 o 
  14  -8   4       29.83       27.19      6.74 o 
  15  -8   4       26.91       35.04      7.99 o 
 -15  -7   4        4.96        4.14      7.27 o 
 -11  -7   4      176.18      165.36     24.53 o 
 -10  -7   4      929.20      931.23     38.29 o 
  -9  -7   4      754.58      747.03     33.03 o 
  -8  -7   4       96.10       76.43      9.69 o 
  -7  -7   4        7.66        5.56      6.63 o 
  -6  -7   4       88.04       74.68      8.77 o 
  -5  -7   4     6000.69     6191.37     95.06 o 
  -4  -7   4      436.48      447.56     13.13 o 
  -3  -7   4     5668.75     5872.65     71.39 o 
  -2  -7   4     8204.84     8775.11     97.06 o 
  -1  -7   4     3870.03     4408.67     54.36 o 
   0  -7   4      176.90      174.99      5.14 o 
   1  -7   4     1859.68     1977.62     24.65 o 
   2  -7   4     1758.55     1847.98     23.14 o 
   3  -7   4     2223.99     2406.43     26.38 o 
   4  -7   4      168.57      229.63      6.16 o 
   5  -7   4     3461.15     3996.18     43.52 o 
   6  -7   4      539.75      573.66     11.32 o 
   7  -7   4       54.57       75.58      5.37 o 
   8  -7   4      256.82      250.71     10.87 o 
   9  -7   4      389.44      343.96     10.89 o 
  10  -7   4      101.72       82.04      6.47 o 
  11  -7   4      196.47      210.96     12.36 o 
  12  -7   4      144.33      118.47     12.25 o 
  13  -7   4        7.50        9.46      5.83 o 
  14  -7   4      200.38      208.85     13.14 o 
  15  -7   4      161.76      171.18     19.42 o 
  16  -7   4        1.38       13.62     10.44 o 
 -15  -6   4        0.46        4.08      8.15 o 
 -14  -6   4       83.46       94.90     12.31 o 
 -10  -6   4      326.66      396.03     33.12 o 
  -9  -6   4       19.31        6.97      7.57 o 
  -8  -6   4      405.09      385.13     29.07 o 
  -7  -6   4       54.77       58.94      7.95 o 
  -6  -6   4      662.97      682.14     22.52 o 
  -5  -6   4     1694.98     1813.32     27.78 o 
  -4  -6   4      725.50      716.48     14.44 o 
  -3  -6   4     2045.45     2212.89     27.80 o 
  -2  -6   4    10229.61    11739.24    128.73 o 
  -1  -6   4       45.56       32.98      2.61 o 
   0  -6   4      732.17      851.29     14.12 o 
   1  -6   4      789.44      807.17     11.95 o 
   2  -6   4     1893.38     2138.16     24.52 o 
   3  -6   4     1455.67     1347.66     15.43 o 
   4  -6   4      283.46      270.48      6.10 o 
   5  -6   4       41.54       49.92      3.42 o 
   6  -6   4       20.81       31.74      3.12 o 
   7  -6   4       40.05       36.03      3.44 o 
   8  -6   4      148.19      131.22      6.78 o 
   9  -6   4       12.25       19.97      4.02 o 
  10  -6   4        2.11        2.10      4.12 o 
  11  -6   4       94.13       80.47     10.98 o 
  12  -6   4     1026.47     1044.87     30.73 o 
  13  -6   4      132.61      138.78     10.77 o 
  14  -6   4      140.88      131.33     14.62 o 
  15  -6   4       57.52       40.87     11.83 o 
  16  -6   4       60.82       88.56     15.15 o 
 -16  -5   4       24.33        3.98     10.44 o 
 -15  -5   4        1.28       -0.95      8.63 o 
 -14  -5   4       78.84      105.81     13.44 o 
 -13  -5   4       61.90       67.43      9.83 o 
 -12  -5   4        0.39       -0.79      4.30 o 
 -11  -5   4      186.19      165.46     15.04 o 
 -10  -5   4      143.22      153.20     10.37 o 
  -9  -5   4      706.22      703.17     21.22 o 
  -8  -5   4      390.46      403.69     17.89 o 
  -7  -5   4        3.56       -2.59      6.32 o 
  -6  -5   4      422.04      455.01     17.36 o 
  -5  -5   4     1864.76     1955.69     29.37 o 
  -4  -5   4     1934.86     2031.72     32.87 o 
  -3  -5   4       44.36       65.57      3.76 o 
  -2  -5   4      246.98      262.59      6.18 o 
  -1  -5   4     3778.47     4245.64     47.65 o 
   0  -5   4       34.08       26.18      3.81 o 
   1  -5   4      233.02      241.59      5.52 o 
   2  -5   4      153.53      187.89      4.77 o 
   3  -5   4    21276.18    23343.92    205.66 o 
   4  -5   4      496.10      471.51      8.12 o 
   5  -5   4     2075.32     2334.39     26.78 o 
   6  -5   4      607.24      583.84      9.75 o 
   7  -5   4     1903.46     1875.21     25.35 o 
   8  -5   4      521.59      517.35     11.09 o 
   9  -5   4       11.84       24.63      5.10 o 
  10  -5   4      597.79      595.58     15.98 o 
  11  -5   4     2818.28     2780.84     50.66 o 
  12  -5   4        3.15       -0.48      4.50 o 
  13  -5   4      343.13      338.00     12.39 o 
  14  -5   4       84.45       79.74     10.68 o 
  15  -5   4       45.20       40.81      8.83 o 
  16  -5   4        3.10       13.03      9.28 o 
 -16  -4   4      105.54      144.87     19.23 o 
 -15  -4   4      194.33      187.87     18.79 o 
 -14  -4   4      271.40      270.04     19.94 o 
 -13  -4   4       66.81       84.89      7.49 o 
 -12  -4   4       27.94       27.75      9.66 o 
 -11  -4   4       39.84       34.90      3.27 o 
 -10  -4   4      550.36      555.85     12.00 o 
  -9  -4   4      345.47      365.93     12.57 o 
  -8  -4   4        2.78        8.83      2.22 o 
  -7  -4   4      495.68      459.30     10.48 o 
  -6  -4   4      135.12      232.10      6.53 o 
  -5  -4   4      127.95      155.75      5.39 o 
  -4  -4   4      512.41      559.52     11.44 o 
  -3  -4   4     1183.85     1092.44     25.48 o 
  -2  -4   4     3569.21     3905.47     45.81 o 
  -1  -4   4        1.37        1.87      1.25 o 
   0  -4   4     3386.82     3477.94     41.11 o 
   1  -4   4      284.22      282.01      7.54 o 
   2  -4   4      698.14      625.25      8.58 o 
   3  -4   4        1.45        1.81      1.45 o 
   4  -4   4       40.13       36.62      2.57 o 
   5  -4   4      725.13      766.19     11.25 o 
   6  -4   4     3842.23     4080.07     48.78 o 
   7  -4   4      462.53      441.27      8.93 o 
   8  -4   4      119.37       81.21      6.12 o 
   9  -4   4      108.06       89.88      6.56 o 
  10  -4   4     1620.15     1519.98     28.36 o 
  11  -4   4      934.91      914.38     23.45 o 
  12  -4   4       26.27       27.83      5.03 o 
  13  -4   4       69.84       47.79      8.62 o 
  14  -4   4        5.70        8.93      6.00 o 
  15  -4   4       48.17       40.99      8.29 o 
  16  -4   4       15.23       11.78      9.24 o 
 -16  -3   4      182.65      215.92     20.28 o 
 -15  -3   4      406.08      413.65     16.92 o 
 -14  -3   4      316.12      337.54     13.41 o 
 -13  -3   4      208.55      196.34      9.86 o 
 -12  -3   4        7.65        6.27      4.08 o 
 -11  -3   4       69.15       69.59      6.01 o 
 -10  -3   4      174.07      174.81     10.34 o 
  -9  -3   4      194.01      213.82      6.91 o 
  -8  -3   4       12.70        2.62      2.21 o 
  -7  -3   4      145.21      149.38      5.27 o 
  -6  -3   4       14.39        9.10      2.62 o 
  -5  -3   4     1173.80     1251.31     20.11 o 
  -4  -3   4        2.45        2.02      1.55 o 
  -3  -3   4     1370.63     1446.99     19.16 o 
  -2  -3   4      571.09      457.65      7.36 o 
  -1  -3   4      117.01      130.71      6.78 o 
   0  -3   4     1863.86     1658.39     23.21 o 
   1  -3   4      202.21      153.08      4.01 o 
   2  -3   4      374.04      321.89      6.68 o 
   3  -3   4     5499.90     6077.36     61.33 o 
   4  -3   4        9.35       21.89      2.16 o 
   5  -3   4      598.98      785.84     12.76 o 
   6  -3   4      139.10      136.65      5.47 o 
   7  -3   4     1251.16     1248.73     19.98 o 
   8  -3   4      468.72      434.58     14.36 o 
   9  -3   4      517.14      511.59     12.84 o 
  10  -3   4       98.58       89.92      8.12 o 
  11  -3   4      251.05      276.90     10.37 o 
  12  -3   4      239.68      235.38     12.82 o 
  13  -3   4      395.23      389.75     16.78 o 
  14  -3   4        9.65       10.53      6.35 o 
  15  -3   4        3.57        9.09      6.46 o 
  16  -3   4      136.33      130.33     18.56 o 
 -16  -2   4       17.26       48.94     11.56 o 
 -15  -2   4      305.44      323.13     15.78 o 
 -14  -2   4      182.52      174.78     10.51 o 
 -13  -2   4      173.69      176.90      9.85 o 
 -12  -2   4       23.71       31.63      5.37 o 
 -11  -2   4      167.63      150.78      7.93 o 
 -10  -2   4      115.03      108.07      6.52 o 
  -9  -2   4      177.75      202.73      7.10 o 
  -8  -2   4      174.02      115.01      4.57 o 
  -7  -2   4      625.82      666.31     10.77 o 
  -6  -2   4      868.28     1052.50     22.59 o 
  -5  -2   4      238.07      244.28      5.94 o 
  -4  -2   4     1422.02     1531.10     17.79 o 
  -3  -2   4       59.44       40.01      1.89 o 
  -2  -2   4        5.29       19.50      1.93 o 
  -1  -2   4      285.75      263.06      6.53 o 
   0  -2   4     7823.56     7758.26    101.32 o 
   1  -2   4      334.57      305.67      7.50 o 
   2  -2   4     8884.79    10050.44    144.17 o 
   3  -2   4        1.44        4.22      1.72 o 
   4  -2   4      730.24      730.15     10.74 o 
   5  -2   4       32.81       36.17      3.02 o 
   6  -2   4      223.52      209.05      7.29 o 
   7  -2   4      520.61      496.49     13.56 o 
   8  -2   4      269.43      260.16      8.82 o 
   9  -2   4      617.71      630.75     13.79 o 
  10  -2   4      208.87      180.01      9.60 o 
  11  -2   4       10.58       10.08      4.92 o 
  12  -2   4      148.69      136.87     11.05 o 
  13  -2   4       31.27       39.25      7.50 o 
  14  -2   4      894.12      898.68     29.60 o 
  15  -2   4        7.71       -0.55      7.31 o 
  16  -2   4       19.55       26.42      9.58 o 
 -17  -1   4       21.69       26.11      9.76 o 
 -16  -1   4       26.59       48.00     12.61 o 
 -15  -1   4        1.90       15.40      8.80 o 
 -14  -1   4        1.79        4.53      5.01 o 
 -13  -1   4      244.51      257.63     14.33 o 
 -12  -1   4       74.55       57.22      7.74 o 
 -11  -1   4       15.65        6.99      3.31 o 
 -10  -1   4       13.19        3.72      2.72 o 
  -9  -1   4       12.46       17.84      2.65 o 
  -8  -1   4      109.59      119.57      4.63 o 
  -7  -1   4     2812.14     3317.57     39.24 o 
  -6  -1   4      286.14      306.22      6.06 o 
  -5  -1   4     4556.20     5150.03     55.18 o 
  -4  -1   4      185.45      176.43      4.09 o 
  -3  -1   4     3765.22     3791.94     41.62 o 
  -2  -1   4      728.90      640.49     24.97 o 
  -1  -1   4       16.87       11.80      2.28 o 
   0  -1   4        0.15        2.59      1.21 o 
   1  -1   4       50.51       58.54      2.67 o 
   2  -1   4       79.83       51.80      3.36 o 
   3  -1   4    17743.29    19579.78    212.26 o 
   4  -1   4       28.56       23.12      3.22 o 
   5  -1   4     2744.03     2990.35     40.08 o 
   6  -1   4        1.40        5.11      2.30 o 
   7  -1   4     1314.98     1356.81     23.03 o 
   8  -1   4      391.75      407.90     11.22 o 
   9  -1   4       15.25       22.50      7.31 o 
  10  -1   4      401.73      379.66     12.99 o 
  11  -1   4       41.30       55.45      6.80 o 
  12  -1   4        0.39        1.56      4.50 o 
  13  -1   4       22.74        7.89      5.17 o 
  14  -1   4       50.09       40.47      7.33 o 
  15  -1   4       26.05       28.72      9.43 o 
  16  -1   4        0.31       -4.53      8.83 o 
 -17   0   4       23.57       20.97      8.20 o 
 -16   0   4       54.51       65.21     14.44 o 
 -15   0   4       19.86       10.40      9.17 o 
 -14   0   4        2.64       13.83      8.65 o 
 -13   0   4      281.01      262.62     11.38 o 
 -12   0   4        2.87        1.00      3.35 o 
 -11   0   4      150.51      157.19      9.24 o 
 -10   0   4       26.10       33.50      8.40 o 
  -9   0   4        0.13       -2.37      2.77 o 
  -8   0   4       38.68       82.78      7.65 o 
  -7   0   4      424.25      450.98     13.22 o 
  -6   0   4     1521.12     1807.11     21.90 o 
  -5   0   4       73.35       93.74      4.24 o 
  -4   0   4      259.17      312.01      5.63 o 
  -3   0   4       65.27       53.98      3.88 o 
  -2   0   4    13602.41    14168.08    166.57 o 
  -1   0   4      156.15      128.88      4.19 o 
   0   0   4      562.75      556.82      8.90 o 
   1   0   4        2.82        8.50      1.64 o 
   2   0   4      786.98      809.80     10.88 o 
   3   0   4       34.88       23.88      2.04 o 
   4   0   4     1568.96     1810.07     25.45 o 
   5   0   4       59.71       48.23      3.09 o 
   6   0   4       80.75      125.21      6.47 o 
   7   0   4      347.11      321.18      8.79 o 
   8   0   4      105.50      132.50      7.23 o 
   9   0   4      271.29      269.73     10.18 o 
  10   0   4        0.07       -2.05      3.32 o 
  11   0   4      335.45      340.85     14.72 o 
  12   0   4      197.98      183.70     12.05 o 
  13   0   4      184.10      189.80     15.62 o 
  14   0   4      263.62      274.13     13.51 o 
  15   0   4       49.85       54.35      9.96 o 
  16   0   4       78.77       94.47     17.75 o 
 -17   1   4       38.19       40.65     15.28 o 
 -16   1   4       79.37      104.22     19.75 o 
 -15   1   4        9.67        7.16      5.93 o 
 -14   1   4      167.81      159.14     12.50 o 
 -13   1   4      576.73      552.60     17.94 o 
 -12   1   4        0.51        5.75      6.42 o 
 -11   1   4      107.87       88.72      8.45 o 
 -10   1   4       14.37        5.92      3.54 o 
  -9   1   4       17.52        9.19      4.07 o 
  -8   1   4      131.90      150.40      6.91 o 
  -7   1   4      430.64      488.99     11.64 o 
  -6   1   4     1095.56     1075.50     26.78 o 
  -5   1   4     5526.84     6025.13     70.33 o 
  -4   1   4       33.16       26.61      2.46 o 
  -3   1   4     5517.38     5704.21     65.08 o 
  -2   1   4      461.79      373.68      7.89 o 
  -1   1   4       53.02       65.56      2.96 o 
   0   1   4        0.40       -2.08      1.04 o 
   1   1   4      288.89      266.22      5.16 o 
   2   1   4      416.43      400.18     12.45 o 
   3   1   4       31.27       36.91      2.48 o 
   4   1   4      120.29      121.35      4.48 o 
   5   1   4     7574.82     8502.55    100.67 o 
   6   1   4      151.82      130.69      5.49 o 
   7   1   4     3700.92     4031.57     60.33 o 
   8   1   4      127.21      113.42      8.76 o 
   9   1   4       25.85       19.62      4.48 o 
  10   1   4       66.99       75.00      6.54 o 
  11   1   4      358.46      357.67     14.01 o 
  12   1   4       55.22       56.11      9.62 o 
  13   1   4        0.95        7.56      4.19 o 
  14   1   4      102.02      104.94      9.19 o 
  15   1   4      134.39      152.17     27.59 o 
  16   1   4      107.42      112.54     15.30 o 
 -17   2   4        2.64       -5.30      7.37 o 
 -16   2   4       38.03       10.14     14.85 o 
 -15   2   4      182.91      184.34     17.53 o 
 -14   2   4      118.36      117.36     12.35 o 
 -13   2   4      164.60      160.82     13.42 o 
 -12   2   4       12.68       10.84      4.39 o 
 -11   2   4        1.68        1.78      5.06 o 
 -10   2   4      124.20      136.43     12.73 o 
  -9   2   4      121.85       91.95     10.82 o 
  -8   2   4      317.10      374.32     22.81 o 
  -7   2   4       29.85       23.36      2.96 o 
  -6   2   4     1580.96     1643.49     22.49 o 
  -5   2   4     1001.17     1059.82     15.27 o 
  -4   2   4      219.26      202.57      4.29 o 
  -3   2   4      100.90       89.65      4.05 o 
  -2   2   4     1832.79     2116.39     21.67 o 
  -1   2   4      114.35      101.18      3.26 o 
   0   2   4     6666.53     6968.75     76.92 o 
   1   2   4      165.15      144.96      5.18 o 
   2   2   4     1651.60     1763.64     20.68 o 
   3   2   4       19.38       24.96      2.80 o 
   4   2   4     3905.26     4712.94     56.91 o 
   5   2   4      222.16      171.86      6.01 o 
   6   2   4     3836.62     3988.56     54.20 o 
   7   2   4      254.06      238.81      8.37 o 
   8   2   4      106.16      122.92      6.11 o 
   9   2   4        0.00        1.06      2.93 o 
  10   2   4      245.10      258.38      9.89 o 
  11   2   4      360.09      314.86     11.32 o 
  12   2   4      495.11      465.73     15.31 o 
  13   2   4       72.77       73.97      9.99 o 
  14   2   4       61.62       71.82     11.23 o 
  15   2   4       17.98       23.67      7.12 o 
  16   2   4      331.00      365.71     21.27 o 
 -17   3   4       21.91       24.03      9.89 o 
 -16   3   4      124.42       98.16     16.13 o 
 -15   3   4      165.49      166.32     14.45 o 
 -14   3   4       67.66       46.67      8.46 o 
 -13   3   4        0.02        4.95      5.92 o 
 -12   3   4       83.44       75.13     10.20 o 
 -11   3   4       82.95      100.07     13.35 o 
 -10   3   4      148.41      145.39     24.07 o 
  -9   3   4      306.35      333.50     11.82 o 
  -8   3   4        1.10        6.15      3.70 o 
  -7   3   4      939.58      940.95     21.37 o 
  -6   3   4        9.62        4.84      1.96 o 
  -5   3   4     1717.58     1854.89     22.52 o 
  -4   3   4       40.27       56.47      2.60 o 
  -3   3   4      546.75      674.61      8.95 o 
  -2   3   4      101.41       89.75      3.61 o 
  -1   3   4      156.85      184.84      3.86 o 
   0   3   4      449.69      360.71     11.26 o 
   1   3   4     8689.87     9157.57    103.81 o 
   2   3   4       73.12       62.34      3.18 o 
   3   3   4      903.80     1030.15     19.89 o 
   4   3   4      171.73      169.20      5.41 o 
   5   3   4      888.77     1011.20     17.40 o 
   6   3   4       31.24       16.37      3.30 o 
   7   3   4        9.79       17.93      3.23 o 
   8   3   4      159.31      171.41      6.92 o 
   9   3   4       59.31       78.42      5.67 o 
  10   3   4       57.06       47.42      5.18 o 
  11   3   4     1263.61     1257.73     25.71 o 
  12   3   4       26.35       27.53      5.58 o 
  13   3   4      313.27      308.86     17.32 o 
  14   3   4        2.25        2.52      3.92 o 
  15   3   4       46.39       50.96      9.76 o 
  16   3   4      115.96       94.29     12.35 o 
 -16   4   4       12.16        4.15      9.43 o 
 -15   4   4      378.89      383.15     19.79 o 
 -14   4   4      143.07      115.02     12.71 o 
 -13   4   4       17.34       11.38      6.44 o 
 -12   4   4      143.55      136.29     16.33 o 
 -11   4   4     2114.23     1952.98     48.83 o 
 -10   4   4     2114.37     2014.44     41.47 o 
  -9   4   4       26.34       27.10      6.30 o 
  -8   4   4       69.42       88.70      8.75 o 
  -7   4   4      165.13      183.99      5.80 o 
  -6   4   4     1337.22     1403.07     18.56 o 
  -5   4   4      149.99      145.35      4.49 o 
  -4   4   4     4859.84     5548.65     54.12 o 
  -3   4   4        0.35       -0.94      1.41 o 
  -2   4   4      894.45     1004.53     11.96 o 
  -1   4   4     1912.06     1918.73     26.46 o 
   0   4   4      152.23      204.42      6.36 o 
   1   4   4        7.16       -2.59      1.30 o 
   2   4   4      914.37      920.72     15.00 o 
   3   4   4        1.95        1.20      1.49 o 
   4   4   4     8266.00     8769.91    112.20 o 
   5   4   4        0.85        0.46      1.74 o 
   6   4   4      505.64      517.68     12.07 o 
   7   4   4      124.49      125.73      5.80 o 
   8   4   4      259.42      300.52      8.86 o 
   9   4   4       25.68       16.83      3.48 o 
  10   4   4        0.82        2.21      3.42 o 
  11   4   4      232.68      229.83     17.23 o 
  12   4   4      950.16      949.74     30.32 o 
  13   4   4       80.34       76.01      9.61 o 
  14   4   4       23.36        8.68      4.77 o 
  15   4   4        8.70       -1.98      7.83 o 
 -16   5   4      149.03      153.04     19.83 o 
 -15   5   4       61.30       69.55     14.30 o 
 -14   5   4       53.80       61.65      9.96 o 
 -13   5   4      144.60      124.42     13.15 o 
 -12   5   4       87.24       73.22     13.53 o 
 -11   5   4     3662.37     3485.56     75.48 o 
 -10   5   4        7.94        5.13      4.63 o 
  -9   5   4     2013.13     2015.62     41.99 o 
  -8   5   4       80.35       91.85      5.99 o 
  -7   5   4      103.43      120.78      6.05 o 
  -6   5   4       52.60       34.64      2.77 o 
  -5   5   4      129.00      146.60      4.24 o 
  -4   5   4      363.66      354.01      7.04 o 
  -3   5   4     1878.04     2230.26     23.77 o 
  -2   5   4      434.43      490.26      7.74 o 
  -1   5   4     3651.27     4272.42     49.24 o 
   0   5   4        3.90       12.20      2.44 o 
   1   5   4      648.79      814.68     18.19 o 
   2   5   4      153.74      159.62      5.88 o 
   3   5   4     2268.17     2541.21     35.07 o 
   4   5   4        2.11        5.31      2.20 o 
   5   5   4      907.40      982.00     15.26 o 
   6   5   4        0.95        1.68      2.01 o 
   7   5   4       51.67       33.44      3.28 o 
   8   5   4       37.97       43.99      4.55 o 
   9   5   4      846.25      808.12     21.86 o 
  10   5   4       12.73        7.16      3.80 o 
  11   5   4     1198.78     1144.63     28.63 o 
  12   5   4       97.66      111.39      9.17 o 
  13   5   4      199.91      207.63     10.96 o 
  14   5   4       11.80       16.24     13.61 o 
  15   5   4       10.55       -1.80      7.26 o 
 -16   6   4       25.56       19.35     11.61 o 
 -15   6   4      143.63      130.30     28.78 o 
 -14   6   4      238.56      210.72     17.78 o 
 -13   6   4      180.36      181.76     10.93 o 
 -12   6   4       59.86       58.52      8.53 o 
 -11   6   4      738.66      681.19     23.37 o 
 -10   6   4      234.70      263.25     13.40 o 
  -9   6   4      166.02      168.08     15.92 o 
  -8   6   4      800.29      795.63     18.54 o 
  -7   6   4      105.12      113.84      5.70 o 
  -6   6   4        0.47       10.25      8.15 o 
  -5   6   4      185.91      158.84      4.94 o 
  -4   6   4     2603.02     2742.74     29.22 o 
  -3   6   4      221.22      195.39      4.80 o 
  -2   6   4    28491.13    31723.92    304.59 o 
  -1   6   4      110.47      104.57      6.33 o 
   0   6   4        1.70        1.09      2.07 o 
   1   6   4       80.44       83.14      7.12 o 
   2   6   4       48.59      105.32      5.05 o 
   3   6   4       10.91       18.43      2.68 o 
   4   6   4       62.39       38.36      4.55 o 
   5   6   4        0.01        1.01      1.94 o 
   6   6   4      948.88      877.05     14.39 o 
   7   6   4      175.65      146.73      8.44 o 
   8   6   4       69.29       42.89      6.15 o 
   9   6   4      229.66      209.55      9.76 o 
  10   6   4      825.42      917.11     23.85 o 
  11   6   4       79.71      106.22     14.01 o 
  12   6   4       22.06       26.03      5.77 o 
  13   6   4       10.63       16.18      4.69 o 
  14   6   4       54.05       72.46     23.24 o 
  15   6   4       11.18       28.91      8.71 o 
 -16   7   4       27.69       16.07     11.65 o 
 -15   7   4       10.14        4.42     10.44 o 
 -14   7   4      277.11      259.32     12.42 o 
 -13   7   4        0.05        4.99      5.50 o 
 -12   7   4      209.75      189.09     14.32 o 
 -11   7   4      273.17      265.13     15.46 o 
 -10   7   4       65.63       70.33      8.50 o 
  -9   7   4      437.19      434.81     13.41 o 
  -8   7   4        0.22       -0.54      3.26 o 
  -7   7   4      148.25      156.45      7.43 o 
  -6   7   4        0.36        1.86      2.25 o 
  -5   7   4        9.43        3.42      2.01 o 
  -4   7   4      924.66      947.27     12.91 o 
  -3   7   4       29.14        9.85      2.04 o 
  -2   7   4      743.45      728.31     10.57 o 
  -1   7   4        1.68        0.36      3.06 o 
   0   7   4      111.89      111.19      5.45 o 
   1   7   4        8.73       21.54      3.50 o 
   2   7   4      618.76      606.49     12.69 o 
   3   7   4     3751.83     3924.72     64.53 o 
   4   7   4       75.92       96.50      4.82 o 
   5   7   4        3.15        1.62      2.60 o 
   6   7   4        0.19        0.94      2.80 o 
   7   7   4     1359.13     1271.81     30.09 o 
   8   7   4      127.02      123.14      8.33 o 
   9   7   4       35.11       50.51      6.22 o 
  10   7   4       58.63       54.49     10.04 o 
  11   7   4       98.37       89.23     12.48 o 
  12   7   4       70.39       80.11      7.91 o 
  13   7   4       57.79       51.38      8.31 o 
  14   7   4        3.69       23.01     18.91 o 
 -15   8   4       64.12       74.51     28.94 o 
 -14   8   4       59.19       43.52      7.84 o 
 -13   8   4        3.55       -2.49      5.68 o 
 -12   8   4       56.31       64.00     16.56 o 
 -11   8   4      510.20      497.71     21.36 o 
 -10   8   4       40.52       46.73      5.77 o 
  -9   8   4      135.62      122.09      8.01 o 
  -8   8   4       76.85       70.78      6.08 o 
  -7   8   4      192.23      164.36      8.19 o 
  -6   8   4      147.09      150.98     10.63 o 
  -5   8   4      224.25      224.16      6.16 o 
  -4   8   4      462.31      533.61      9.19 o 
  -3   8   4     1688.90     1568.08     20.78 o 
  -2   8   4       11.54       10.79      2.21 o 
  -1   8   4      321.97      293.01      9.14 o 
   0   8   4      517.79      485.90     15.12 o 
   1   8   4      116.98      117.34      5.96 o 
   2   8   4        2.66        4.03      2.05 o 
   3   8   4       14.14       19.09      4.19 o 
   4   8   4        0.80        1.47      2.74 o 
   5   8   4       12.52       16.38      3.88 o 
   6   8   4       16.11        9.67      3.44 o 
   7   8   4        4.73        5.05      3.19 o 
   8   8   4      183.03      192.77      9.57 o 
   9   8   4       14.44       24.16      5.09 o 
  10   8   4     1303.86     1176.63     34.61 o 
  11   8   4      117.04       92.71      8.18 o 
  12   8   4       20.68       24.61      5.39 o 
  13   8   4       21.77       25.64      8.91 o 
  14   8   4      216.89      254.98     17.21 o 
 -15   9   4        0.08        6.15      7.07 o 
 -14   9   4      318.48      303.42     15.59 o 
 -13   9   4       70.32       35.10      6.75 o 
 -12   9   4        3.07        3.38      5.59 o 
 -11   9   4        4.52       12.30      6.07 o 
 -10   9   4       49.33       40.55      5.96 o 
  -9   9   4        5.83        2.00      3.90 o 
  -8   9   4      466.98      427.59     12.19 o 
  -7   9   4        1.54        1.49      4.10 o 
  -6   9   4      515.71      515.21     13.77 o 
  -5   9   4     1389.27     1359.28     21.37 o 
  -4   9   4      180.19      160.71      7.28 o 
  -3   9   4      180.06      215.64      7.18 o 
  -2   9   4        0.20       -1.05      2.88 o 
  -1   9   4       24.29       22.18      3.85 o 
   0   9   4       23.84       17.24      4.32 o 
   1   9   4     1574.47     1690.72     39.22 o 
   2   9   4      444.65      398.98     13.71 o 
   3   9   4       26.57       27.17      4.84 o 
   4   9   4      133.50      121.78     11.18 o 
   5   9   4      160.10      176.52      8.60 o 
   6   9   4       26.56       19.82      5.42 o 
   7   9   4       29.78       37.93     13.54 o 
   8   9   4        8.22        8.20      4.64 o 
   9   9   4        0.06       11.34      4.65 o 
  10   9   4        0.00        1.58      4.47 o 
  11   9   4       11.88        3.34      6.39 o 
  12   9   4        9.91       12.62      5.27 o 
  13   9   4        5.14       17.94     14.03 o 
 -14  10   4      112.09      112.81     17.20 o 
 -13  10   4       66.29       68.27     11.73 o 
 -12  10   4       62.95       80.82     17.70 o 
 -11  10   4       16.12        9.28      6.45 o 
 -10  10   4        2.18       -1.88      6.78 o 
  -9  10   4        0.01       -2.15      5.71 o 
  -8  10   4      574.49      583.74     33.50 o 
  -7  10   4      307.25      298.62     15.66 o 
  -6  10   4       72.23       63.15      7.40 o 
  -5  10   4     1055.77      964.66     19.41 o 
  -4  10   4       13.00       11.14      4.06 o 
  -3  10   4      218.71      231.05      8.87 o 
  -2  10   4      307.49      283.44     10.25 o 
  -1  10   4      333.42      307.68     10.28 o 
   0  10   4       21.86       33.44      4.55 o 
   1  10   4      289.40      261.58      9.47 o 
   2  10   4      217.76      245.41     15.08 o 
   3  10   4        0.98        7.04      4.11 o 
   4  10   4      209.69      205.34      9.77 o 
   5  10   4      107.18       95.34      7.49 o 
   6  10   4       87.00      102.62      7.71 o 
   7  10   4        4.30        6.86      5.14 o 
   8  10   4      337.20      312.64     30.79 o 
   9  10   4      116.56      128.79      9.38 o 
  10  10   4       82.05       82.03      7.75 o 
  11  10   4        3.07        4.57      5.31 o 
  12  10   4      152.55      177.99     16.16 o 
 -14  11   4        0.10        1.24      9.32 o 
 -13  11   4      113.71      101.28     16.58 o 
 -12  11   4       16.74       23.75     13.15 o 
 -11  11   4       30.39       30.15      8.51 o 
 -10  11   4       57.89       58.83     10.48 o 
  -9  11   4      160.20      210.70     14.12 o 
  -8  11   4       28.50       26.49      7.47 o 
  -7  11   4      435.85      493.95     20.76 o 
  -6  11   4      560.84      568.85     19.79 o 
  -5  11   4      308.73      337.97     11.44 o 
  -4  11   4     1183.21     1135.16     21.77 o 
  -3  11   4        0.96        2.01      3.90 o 
  -2  11   4      376.42      377.78     12.16 o 
  -1  11   4       21.53       19.85      4.43 o 
   0  11   4        2.25       -0.68      3.64 o 
   1  11   4      131.94      131.41      7.68 o 
   2  11   4      657.65      629.43     21.06 o 
   3  11   4      995.46     1002.50     30.82 o 
   4  11   4       84.30       88.31     12.19 o 
   5  11   4       34.43       22.32      4.91 o 
   6  11   4      109.74      105.62      8.37 o 
   7  11   4      170.23      180.77     10.48 o 
   8  11   4       33.12       20.66      8.95 o 
   9  11   4       12.06       12.16      5.07 o 
  10  11   4       23.32       24.39      8.59 o 
  11  11   4        0.56        1.80      7.45 o 
  12  11   4      145.34      184.92     17.48 o 
 -13  12   4       11.11       34.26     11.88 o 
 -12  12   4       81.74       82.62     16.82 o 
 -11  12   4      129.40      115.74     12.97 o 
 -10  12   4       14.69       13.82      7.97 o 
  -9  12   4      201.95      187.06     19.70 o 
  -8  12   4      396.33      379.98     19.96 o 
  -7  12   4       21.24       37.08     12.87 o 
  -6  12   4      465.24      450.71     18.08 o 
  -5  12   4       98.16       96.65      7.70 o 
  -4  12   4      404.05      400.11     14.45 o 
  -3  12   4      475.18      488.63     14.59 o 
  -2  12   4      673.61      651.75     16.80 o 
  -1  12   4      197.18      189.98      9.42 o 
   0  12   4      909.93      934.96     24.50 o 
   1  12   4      491.49      450.29     16.80 o 
   2  12   4      196.66      186.48     11.55 o 
   3  12   4      209.59      244.10     26.73 o 
   4  12   4       14.43       16.73      5.78 o 
   5  12   4        5.81        1.95      4.06 o 
   6  12   4      367.05      404.86     15.94 o 
   7  12   4        2.68        3.71      4.39 o 
   8  12   4       30.50       16.63      8.42 o 
   9  12   4       44.74       53.49      7.64 o 
  10  12   4      247.33      258.68     16.64 o 
  11  12   4      209.99      195.77     15.87 o 
 -12  13   4       58.27       26.73     15.82 o 
 -11  13   4        3.00       -2.96      7.62 o 
 -10  13   4       18.60       11.16      8.07 o 
  -9  13   4      196.93      197.23     15.83 o 
  -8  13   4        8.18       16.62      7.93 o 
  -7  13   4       65.83       65.61     10.55 o 
  -6  13   4        1.32       -8.61      6.21 o 
  -5  13   4       10.18       20.29      6.86 o 
  -4  13   4       23.44       11.66      5.54 o 
  -3  13   4       85.11       95.56      8.30 o 
  -2  13   4      266.94      264.23     11.11 o 
  -1  13   4       40.20       34.17      5.91 o 
   0  13   4      109.99      112.76      8.16 o 
   1  13   4      237.84      229.26     19.32 o 
   2  13   4      890.12      871.63     34.58 o 
   3  13   4        7.12        5.08      5.24 o 
   4  13   4        1.37        3.56      4.89 o 
   5  13   4       12.88       11.81      4.99 o 
   6  13   4        4.84       22.72      6.58 o 
   7  13   4        0.05        8.02      4.33 o 
   8  13   4        0.90       17.71     16.09 o 
   9  13   4        7.73       29.72      8.56 o 
  10  13   4       36.46       40.82     15.34 o 
 -11  14   4        1.39       -5.07      7.77 o 
 -10  14   4      267.39      292.82     19.17 o 
  -9  14   4       85.35       95.63     12.62 o 
  -8  14   4       20.00       51.61      9.90 o 
  -7  14   4      321.78      303.85     17.62 o 
  -6  14   4       37.47       60.07     11.00 o 
  -5  14   4        1.55        7.73      6.48 o 
  -4  14   4      545.21      538.02     16.67 o 
  -3  14   4        8.65       14.58      5.29 o 
  -2  14   4        8.69       15.41      5.18 o 
  -1  14   4       13.41       12.29      5.39 o 
   0  14   4      548.01      566.89     15.84 o 
   1  14   4      299.30      302.25     14.84 o 
   2  14   4      362.19      381.36     16.60 o 
   3  14   4        5.98        7.38      5.19 o 
   4  14   4      780.37      734.97     27.28 o 
   5  14   4      122.19      101.28      9.12 o 
   6  14   4      292.56      263.27     13.65 o 
   7  14   4       57.42       80.30     10.88 o 
   8  14   4       13.57       10.15      6.90 o 
   9  14   4       51.83       30.46     11.62 o 
 -10  15   4       41.94       26.49     10.39 o 
  -9  15   4        8.82        6.97      8.54 o 
  -8  15   4       11.77       17.45      8.86 o 
  -7  15   4       85.90       78.52     19.55 o 
  -6  15   4       29.35       27.07      9.84 o 
  -5  15   4      300.40      311.22     19.06 o 
  -4  15   4      117.74      131.08     11.48 o 
  -3  15   4       25.23       33.87      7.43 o 
  -2  15   4       14.88       15.13      6.06 o 
  -1  15   4      506.55      489.08     16.07 o 
   0  15   4      169.60      156.09     13.37 o 
   1  15   4      106.93       85.16     12.19 o 
   2  15   4      142.38      125.89     11.76 o 
   3  15   4      443.89      368.65     16.54 o 
   4  15   4      200.95      178.87     14.71 o 
   5  15   4       77.83       72.28     11.90 o 
   6  15   4       15.90       48.67     14.04 o 
   7  15   4       42.85       50.30     10.56 o 
  -9  16   4        2.23      -14.28      7.14 o 
  -8  16   4       10.09       -3.73     10.74 o 
  -7  16   4       36.99       34.29     22.78 o 
  -6  16   4      129.19      170.96     16.88 o 
  -5  16   4       33.43       56.34     12.25 o 
  -4  16   4       58.01       33.71     12.83 o 
  -3  16   4      314.09      332.82     13.63 o 
  -2  16   4       69.91       60.61      8.13 o 
  -1  16   4       14.59       14.38      7.45 o 
   0  16   4      135.26      134.84     12.75 o 
   1  16   4        2.25       12.96      7.00 o 
   2  16   4      117.33      146.39     20.30 o 
   3  16   4      469.63      415.46     21.63 o 
   4  16   4      824.82      830.60     30.31 o 
   5  16   4      213.44      150.07     23.39 o 
   6  16   4        4.43        2.58     11.84 o 
  -7  17   4       20.49       42.60     16.25 o 
  -6  17   4      150.44      189.48     22.21 o 
  -5  17   4       99.46       99.28     14.31 o 
  -4  17   4      261.97      238.66     17.97 o 
  -3  17   4        7.17        3.29      8.67 o 
  -2  17   4        4.36       -0.22      7.19 o 
  -1  17   4       30.20       58.51     12.03 o 
   0  17   4       15.78       22.89      9.77 o 
   1  17   4        0.17      -12.74     11.10 o 
   2  17   4      360.49      405.13     26.16 o 
   3  17   4        0.07        1.86      8.52 o 
   4  17   4        6.45        8.43      7.98 o 
  -3  18   4       10.07        4.94      8.36 o 
  -2  18   4        5.00       21.59     10.50 o 
  -1  18   4        0.03        4.45     12.24 o 
   0  18   4       14.93       17.24     14.54 o 
  -1 -19   5        7.74       17.77     10.08 o 
   0 -19   5      187.00      164.09     18.48 o 
   1 -19   5       31.14       30.59     10.82 o 
   2 -19   5        3.53       14.27     15.06 o 
   3 -19   5        0.65       -5.67      9.51 o 
  -5 -18   5       48.80       52.71     11.89 o 
  -4 -18   5        2.23       25.64      9.48 o 
  -3 -18   5        7.84        6.43     10.23 o 
  -2 -18   5       16.19       13.35      8.62 o 
  -1 -18   5       62.71       53.27     11.49 o 
   0 -18   5        5.61       -4.96      8.60 o 
   1 -18   5      307.53      332.99     23.18 o 
   2 -18   5      115.20      131.56     16.97 o 
   3 -18   5       11.01       26.66     11.30 o 
   4 -18   5      317.49      318.38     17.73 o 
   5 -18   5       19.36       31.16     10.03 o 
   6 -18   5        2.16       -1.51      9.47 o 
   7 -18   5        8.00       30.50      9.80 o 
  -7 -17   5       32.57       30.06     11.36 o 
  -6 -17   5        1.79      -10.55      8.59 o 
  -5 -17   5        4.30        6.29      7.90 o 
  -4 -17   5      153.50      159.92     17.71 o 
  -3 -17   5       54.44       62.52     13.39 o 
  -2 -17   5        0.02        5.90      7.29 o 
  -1 -17   5       36.34        7.90      8.04 o 
   0 -17   5       29.87       20.94      9.53 o 
   1 -17   5        0.03       10.45     17.75 o 
   2 -17   5      287.00      284.19     21.05 o 
   3 -17   5      214.76      238.29     21.67 o 
   4 -17   5       14.25       21.36      7.86 o 
   5 -17   5      106.38      148.07     24.47 o 
   6 -17   5        1.38       32.02     16.50 o 
   7 -17   5        0.46       -9.51     13.02 o 
   8 -17   5       55.53       33.93     13.65 o 
  -8 -16   5        6.87        1.56     17.54 o 
  -7 -16   5       11.55        0.14     19.07 o 
  -6 -16   5       42.47       25.59     10.56 o 
  -5 -16   5        5.55       12.64     11.77 o 
  -4 -16   5       74.46       76.92     14.20 o 
  -3 -16   5        2.22        9.04      6.91 o 
  -2 -16   5      119.04      120.35     19.10 o 
  -1 -16   5       71.38       67.80     13.54 o 
   0 -16   5       33.80       46.50      9.98 o 
   1 -16   5        4.90       13.50     11.70 o 
   2 -16   5       12.98       19.71      5.84 o 
   3 -16   5       65.71       65.48      9.00 o 
   4 -16   5      294.12      279.42     14.54 o 
   5 -16   5       26.41       20.28      7.03 o 
   6 -16   5       44.60       56.73     18.85 o 
   7 -16   5      100.53      121.95     35.37 o 
   8 -16   5        0.00      -12.66      8.97 o 
   9 -16   5        3.69       26.47     12.16 o 
  10 -16   5      116.39      122.87     15.28 o 
  -9 -15   5        3.49       -1.23      8.41 o 
  -8 -15   5       21.63       29.80      9.84 o 
  -7 -15   5       32.33       34.04     10.45 o 
  -6 -15   5       15.61       -0.66      7.52 o 
  -5 -15   5       49.31       39.39     10.54 o 
  -4 -15   5       11.86       16.53      9.22 o 
  -3 -15   5       16.98       13.86      6.23 o 
  -2 -15   5       79.44       70.29     10.58 o 
  -1 -15   5      464.82      420.63     21.60 o 
   0 -15   5        5.19       11.53      7.08 o 
   1 -15   5      175.85      172.38     17.25 o 
   2 -15   5      100.55       93.65      9.35 o 
   3 -15   5       20.72       35.62     12.40 o 
   4 -15   5       54.30       47.24     11.33 o 
   5 -15   5      122.36      137.00     11.41 o 
   6 -15   5        4.04        7.06      8.69 o 
   7 -15   5        0.04       10.65     11.95 o 
   8 -15   5       92.27      100.80     29.27 o 
   9 -15   5       43.41       79.86     24.19 o 
  10 -15   5        0.03        4.65      9.19 o 
  11 -15   5      148.53      141.17     16.46 o 
 -10 -14   5      108.19      113.14      9.42 o 
  -9 -14   5        3.09        5.00      7.50 o 
  -8 -14   5        6.53        0.71      7.57 o 
  -7 -14   5        1.98        0.47      7.14 o 
  -6 -14   5       23.92       25.38     15.88 o 
  -5 -14   5       90.24       94.51     12.60 o 
  -4 -14   5       29.85       40.30      9.16 o 
  -3 -14   5      109.85      108.40     10.61 o 
  -2 -14   5       22.45       37.34      8.64 o 
  -1 -14   5       48.30       39.62     11.18 o 
   0 -14   5       28.68       14.99      7.36 o 
   1 -14   5       92.51       92.57      7.77 o 
   2 -14   5       16.50       16.92      5.62 o 
   3 -14   5        8.19        6.33      4.54 o 
   4 -14   5       55.51       55.50      9.67 o 
   5 -14   5       19.57       30.47      6.93 o 
   6 -14   5        6.65      -11.69      9.35 o 
   7 -14   5       76.74       93.00     20.20 o 
   8 -14   5       18.74        8.87      8.74 o 
   9 -14   5      174.09      184.54     16.14 o 
  10 -14   5       16.05       15.00      9.81 o 
  11 -14   5        2.97        2.17      9.29 o 
  12 -14   5        3.13        1.89      8.41 o 
 -11 -13   5       14.45       11.44     16.99 o 
 -10 -13   5       79.72       96.98     26.74 o 
  -9 -13   5       34.47       35.81      7.75 o 
  -8 -13   5       85.15       78.92     10.99 o 
  -7 -13   5       11.11       10.47      7.14 o 
  -6 -13   5      139.48      130.43     13.51 o 
  -5 -13   5      228.81      229.66     16.14 o 
  -4 -13   5       17.80        2.14      6.13 o 
  -3 -13   5       25.13       22.81      6.46 o 
  -2 -13   5        0.86        8.41      6.00 o 
  -1 -13   5        2.17        5.41      4.93 o 
   0 -13   5        0.11        8.22      6.18 o 
   1 -13   5       16.82       12.11      4.69 o 
   2 -13   5        1.58        0.54      7.33 o 
   3 -13   5      212.57      193.34     11.43 o 
   4 -13   5      474.32      512.82     17.30 o 
   5 -13   5      129.71      121.35     10.11 o 
   6 -13   5       21.60        6.04     13.31 o 
   7 -13   5      730.24      728.53     24.93 o 
   8 -13   5      114.27      127.07     13.55 o 
   9 -13   5       27.84       48.60     11.93 o 
  10 -13   5       15.13        9.94      9.19 o 
  11 -13   5        1.61        3.84     11.62 o 
  12 -13   5       14.14        5.96     10.00 o 
  13 -13   5      556.55      610.37     44.43 o 
 -11 -12   5       54.90       57.15     21.29 o 
 -10 -12   5       56.98       67.34     23.22 o 
  -9 -12   5        1.47       14.14     16.41 o 
  -8 -12   5      170.77      146.33     12.14 o 
  -7 -12   5        8.12        4.81      5.72 o 
  -6 -12   5      321.20      290.36     16.27 o 
  -5 -12   5      146.57      143.25     12.40 o 
  -4 -12   5      939.34      855.49     31.33 o 
  -3 -12   5       35.93       40.07      6.91 o 
  -2 -12   5      639.85      568.60     21.60 o 
  -1 -12   5       58.33       50.35      8.54 o 
   0 -12   5      269.53      285.22     16.47 o 
   1 -12   5     1054.85     1091.57     23.69 o 
   2 -12   5      294.35      286.27     10.32 o 
   3 -12   5       91.38      103.54      8.38 o 
   4 -12   5      384.39      395.97     12.92 o 
   5 -12   5       25.98       34.90      5.29 o 
   6 -12   5       38.98       51.29      8.92 o 
   7 -12   5       27.30       40.15      7.41 o 
   8 -12   5        4.63        7.29      7.43 o 
   9 -12   5       45.70       45.78     10.69 o 
  10 -12   5      156.29      131.90     13.89 o 
  11 -12   5       54.43       59.89     10.68 o 
  12 -12   5       16.55       23.97      9.48 o 
  13 -12   5        3.75        8.39     23.02 o 
 -11 -11   5       24.59       40.92     20.02 o 
 -10 -11   5       78.63       81.64     22.64 o 
  -9 -11   5      188.37      202.33     33.20 o 
  -8 -11   5       33.12       13.33     14.68 o 
  -7 -11   5       18.90       27.21      5.62 o 
  -6 -11   5      149.88      170.89     11.59 o 
  -5 -11   5      517.19      484.68     15.33 o 
  -4 -11   5       80.69       67.23      7.64 o 
  -3 -11   5      446.38      530.27     14.92 o 
  -2 -11   5       41.41       39.63      5.79 o 
  -1 -11   5       44.67       42.56      5.83 o 
   0 -11   5      401.89      403.82     11.76 o 
   1 -11   5     1075.62     1092.70     23.45 o 
   2 -11   5      331.88      353.23     11.15 o 
   3 -11   5        0.70        6.89      3.78 o 
   4 -11   5      133.69      179.59      9.22 o 
   5 -11   5      746.44      724.41     16.47 o 
   6 -11   5      106.86      109.73      7.61 o 
   7 -11   5      146.51      165.74     11.14 o 
   8 -11   5        0.57        9.84      6.80 o 
   9 -11   5      714.42      718.50     27.75 o 
  10 -11   5      155.59      153.26     17.24 o 
  11 -11   5        0.02        5.60      8.54 o 
  12 -11   5      142.14      153.59     13.70 o 
  13 -11   5      235.58      238.19     23.32 o 
  14 -11   5       10.81        0.28     11.06 o 
 -11 -10   5        0.00       11.05     14.33 o 
 -10 -10   5       28.52       40.08     16.95 o 
  -9 -10   5       29.50       34.80     16.29 o 
  -8 -10   5      822.51      802.44     35.90 o 
  -7 -10   5       56.06       49.61      8.70 o 
  -6 -10   5        1.96        3.41      3.31 o 
  -5 -10   5      910.49      965.91     22.89 o 
  -4 -10   5       19.09       17.55      6.63 o 
  -3 -10   5       17.66       20.90      4.03 o 
  -2 -10   5      428.95      398.70     13.75 o 
  -1 -10   5       16.71       12.20      4.02 o 
   0 -10   5        0.60        1.30      2.61 o 
   1 -10   5      293.82      320.84     12.17 o 
   2 -10   5      486.06      551.70     13.84 o 
   3 -10   5       30.56       24.54      4.39 o 
   4 -10   5      565.00      595.09     14.13 o 
   5 -10   5       38.72       41.39      5.32 o 
   6 -10   5       80.45      120.71      7.28 o 
   7 -10   5       34.61       28.45      6.17 o 
   8 -10   5     1783.04     1870.14     38.38 o 
   9 -10   5      503.53      474.85     18.79 o 
  10 -10   5     1199.76     1148.77     31.52 o 
  11 -10   5       23.90       31.75      8.94 o 
  12 -10   5       25.51       16.73     14.93 o 
  13 -10   5       93.82       89.67     16.49 o 
  14 -10   5       22.32       21.41     12.03 o 
 -11  -9   5       20.98       20.70     14.96 o 
 -10  -9   5        5.56        4.50     11.95 o 
  -9  -9   5      564.83      572.84     23.68 o 
  -8  -9   5      171.57      147.53     13.39 o 
  -7  -9   5     1670.31     1651.35     36.14 o 
  -6  -9   5      592.04      618.99     18.18 o 
  -5  -9   5     2901.29     2873.03     41.49 o 
  -4  -9   5     2376.89     2474.94     53.11 o 
  -3  -9   5      789.62      902.23     20.92 o 
  -2  -9   5      139.60      177.07      7.68 o 
  -1  -9   5      130.27       98.03      9.14 o 
   0  -9   5      155.20      152.31      6.47 o 
   1  -9   5     2680.91     2807.35     43.16 o 
   2  -9   5       29.94       27.43      3.68 o 
   3  -9   5     1557.55     1747.15     24.84 o 
   4  -9   5     1076.69     1058.18     17.55 o 
   5  -9   5      409.24      394.02      9.90 o 
   6  -9   5       20.21       14.78      3.50 o 
   7  -9   5       68.45       74.64      6.32 o 
   8  -9   5        9.86       17.24      4.22 o 
   9  -9   5       69.34       73.00      6.77 o 
  10  -9   5       29.38       21.29      5.70 o 
  11  -9   5       12.06        1.79      4.55 o 
  12  -9   5      145.95      133.84     11.45 o 
  13  -9   5        2.54        8.07      6.13 o 
  14  -9   5      114.77      100.97     13.56 o 
  15  -9   5       51.74       83.03     19.73 o 
 -11  -8   5      209.09      250.46     32.69 o 
 -10  -8   5       56.90       47.09     17.33 o 
  -9  -8   5        0.88        2.86      8.75 o 
  -8  -8   5      618.36      633.71     24.25 o 
  -7  -8   5      597.90      554.13     19.76 o 
  -6  -8   5      443.90      464.86     14.73 o 
  -5  -8   5     2598.59     2763.41     52.97 o 
  -4  -8   5     1939.82     2057.25     33.27 o 
  -3  -8   5     1408.95     1471.04     19.66 o 
  -2  -8   5      419.56      431.38      9.60 o 
  -1  -8   5        4.32        6.13      2.03 o 
   0  -8   5      618.51      689.37     12.04 o 
   1  -8   5      141.18      136.40      4.96 o 
   2  -8   5      395.72      421.98      8.74 o 
   3  -8   5     2633.91     2631.69     32.00 o 
   4  -8   5      322.88      290.30      7.26 o 
   5  -8   5        1.81        3.65      2.46 o 
   6  -8   5       55.57       56.08      4.20 o 
   7  -8   5      386.25      403.29     11.34 o 
   8  -8   5      400.04      430.56     11.36 o 
   9  -8   5        1.55        2.89      3.84 o 
  10  -8   5        1.04       -7.02      4.07 o 
  11  -8   5       52.09       54.86      7.67 o 
  12  -8   5      178.83      163.04     13.26 o 
  13  -8   5        0.10        1.33      4.76 o 
  14  -8   5      488.64      488.77     18.31 o 
  15  -8   5        6.84        2.39      6.66 o 
 -15  -7   5        9.64        6.94      7.86 o 
 -11  -7   5      110.96      109.17     21.21 o 
 -10  -7   5      153.83      157.44     17.11 o 
  -9  -7   5     1072.43     1046.96     33.36 o 
  -8  -7   5      156.84      151.81     12.88 o 
  -7  -7   5       36.67       43.25      7.73 o 
  -6  -7   5       60.16       54.74      5.49 o 
  -5  -7   5     1440.20     1434.99     25.86 o 
  -4  -7   5     4304.26     4609.39     57.14 o 
  -3  -7   5        6.11       10.29      1.82 o 
  -2  -7   5     1626.88     1704.99     25.16 o 
  -1  -7   5        2.53        1.15      2.11 o 
   0  -7   5     2276.36     2182.70     28.33 o 
   1  -7   5     4775.75     5208.18     58.22 o 
   2  -7   5       86.72      108.62      4.33 o 
   3  -7   5       42.02       73.25      3.73 o 
   4  -7   5      197.18      245.85      6.45 o 
   5  -7   5     2364.30     2504.10     29.44 o 
   6  -7   5        2.81        3.96      2.49 o 
   7  -7   5       11.85       20.23      3.93 o 
   8  -7   5     1811.91     1704.76     25.74 o 
   9  -7   5     2426.05     2412.07     36.26 o 
  10  -7   5        4.13        4.07      3.89 o 
  11  -7   5      269.99      350.59     14.52 o 
  12  -7   5       23.91       17.81      6.01 o 
  13  -7   5       61.31       55.27      8.06 o 
  14  -7   5        7.29        6.79      5.90 o 
  15  -7   5      278.21      295.42     23.33 o 
 -15  -6   5       55.47       48.35     11.95 o 
 -14  -6   5        3.93        6.50      7.27 o 
 -10  -6   5        4.05       -7.03      5.75 o 
  -9  -6   5       83.28       92.25      6.65 o 
  -8  -6   5     1623.39     1568.75     42.18 o 
  -7  -6   5       63.96       54.31      5.20 o 
  -6  -6   5      195.66      249.05      7.36 o 
  -5  -6   5     1784.16     1921.83     32.24 o 
  -4  -6   5     7461.24     8098.45    105.77 o 
  -3  -6   5     2997.22     3077.99     45.76 o 
  -2  -6   5      435.26      460.04      9.23 o 
  -1  -6   5        0.97        5.59      1.51 o 
   0  -6   5     1232.43     1353.26     20.56 o 
   1  -6   5        0.44       -3.32      1.97 o 
   2  -6   5      525.98      605.47      9.69 o 
   3  -6   5      128.25      141.97      4.34 o 
   4  -6   5       98.01       79.28      4.09 o 
   5  -6   5       69.67       72.82      4.03 o 
   6  -6   5       41.37       61.53      3.98 o 
   7  -6   5       41.90       50.71      4.65 o 
   8  -6   5       58.81       43.52      4.66 o 
   9  -6   5      799.98      797.00     16.20 o 
  10  -6   5      221.23      249.26     11.97 o 
  11  -6   5      122.18      117.77     10.09 o 
  12  -6   5      390.28      368.72     16.74 o 
  13  -6   5      162.43      151.47     10.68 o 
  14  -6   5       29.99       46.79      6.77 o 
  15  -6   5       56.75       49.57     12.49 o 
  16  -6   5      430.35      397.77     24.56 o 
 -16  -5   5       81.29      119.77     17.26 o 
 -15  -5   5        7.63       -7.11      8.28 o 
 -14  -5   5      147.84      131.28     14.09 o 
 -13  -5   5       49.44       67.05     10.57 o 
 -12  -5   5      162.62      198.81     12.97 o 
 -10  -5   5       70.19       65.16     11.20 o 
  -9  -5   5      574.43      560.41     16.69 o 
  -8  -5   5      458.14      464.37     14.34 o 
  -7  -5   5       57.87       65.00      4.00 o 
  -6  -5   5      201.01      216.58      6.83 o 
  -5  -5   5      620.78      724.04     14.76 o 
  -4  -5   5     1188.18     1214.85     21.82 o 
  -3  -5   5       10.21       12.56      1.62 o 
  -2  -5   5      491.68      461.66      8.15 o 
  -1  -5   5       58.43       64.44      3.46 o 
   0  -5   5       33.38       42.92      2.95 o 
   1  -5   5       69.53       70.01      3.68 o 
   2  -5   5       68.25       66.57      3.25 o 
   3  -5   5     6649.65     7928.21     88.29 o 
   4  -5   5      795.17      847.67     11.20 o 
   5  -5   5      307.35      354.15      9.79 o 
   6  -5   5       33.24       21.48      2.71 o 
   7  -5   5      250.65      212.09      7.32 o 
   8  -5   5        1.89        2.38      3.15 o 
   9  -5   5      153.88      125.58      8.15 o 
  10  -5   5     1448.15     1433.81     28.70 o 
  11  -5   5     1042.69     1008.89     24.31 o 
  12  -5   5       62.00       76.57      7.64 o 
  13  -5   5       46.50       51.08      6.61 o 
  14  -5   5        6.68        1.34      6.70 o 
  15  -5   5        0.00       13.55      9.28 o 
  16  -5   5        0.50        5.65      8.77 o 
 -16  -4   5       39.73       55.72     13.86 o 
 -15  -4   5       27.30       51.75     12.67 o 
 -14  -4   5      229.09      219.98     18.75 o 
 -13  -4   5        8.65       11.45      4.62 o 
 -12  -4   5       14.97       24.28      7.80 o 
 -11  -4   5      150.11      168.91      8.02 o 
 -10  -4   5     1390.89     1399.04     23.42 o 
  -9  -4   5        0.04        6.64      2.76 o 
  -8  -4   5      534.53      501.25     12.09 o 
  -7  -4   5      739.44      761.91     15.79 o 
  -6  -4   5       11.38       24.17      2.99 o 
  -5  -4   5      350.38      396.13      9.69 o 
  -4  -4   5     5073.49     5427.58     65.72 o 
  -3  -4   5      293.71      248.88      7.52 o 
  -2  -4   5      426.45      451.40      7.56 o 
  -1  -4   5       11.95       11.20      1.65 o 
   0  -4   5      362.90      390.45      9.49 o 
   1  -4   5      456.49      429.59     10.18 o 
   2  -4   5     2324.74     2576.13     30.03 o 
   3  -4   5      182.38      202.70      5.85 o 
   4  -4   5     1725.45     1872.03     24.92 o 
   5  -4   5      209.69      204.90      5.75 o 
   6  -4   5       56.23       71.58      4.51 o 
   7  -4   5      202.40      181.51      7.75 o 
   8  -4   5      636.69      653.85     13.48 o 
   9  -4   5        0.00       -3.16      3.45 o 
  10  -4   5      215.68      218.68      9.53 o 
  11  -4   5      332.18      384.83     20.01 o 
  12  -4   5       17.18       21.90      5.27 o 
  13  -4   5       18.11       18.82      6.75 o 
  14  -4   5       39.31       41.46      8.37 o 
  15  -4   5       42.94       37.05     10.39 o 
  16  -4   5        4.18       -7.81      8.37 o 
 -16  -3   5       70.94       30.67     12.28 o 
 -15  -3   5      224.51      233.67     17.34 o 
 -14  -3   5       21.13       29.13     15.08 o 
 -13  -3   5      264.72      279.73     18.17 o 
 -12  -3   5      119.07      124.33      9.45 o 
 -11  -3   5        1.89        2.93      4.58 o 
 -10  -3   5      685.04      683.20     18.04 o 
  -9  -3   5        0.02        4.18      2.13 o 
  -8  -3   5      308.81      326.87      6.99 o 
  -7  -3   5     1861.13     2014.28     29.75 o 
  -6  -3   5      465.51      462.68     11.67 o 
  -5  -3   5     5734.36     6370.77     67.43 o 
  -4  -3   5      685.22      698.54     12.87 o 
  -3  -3   5     5885.61     6212.74     71.64 o 
  -2  -3   5     1080.01      996.89     13.53 o 
  -1  -3   5     1067.87     1190.30     19.14 o 
   0  -3   5      415.33      369.69      8.10 o 
   1  -3   5        5.86       16.57      1.87 o 
   2  -3   5       20.63       14.65      1.72 o 
   3  -3   5     5993.04     6294.02     63.23 o 
   4  -3   5       61.34       82.56      3.54 o 
   5  -3   5       35.25       51.47      3.60 o 
   6  -3   5        7.87       10.71      2.84 o 
   7  -3   5      104.92      109.03      5.70 o 
   8  -3   5      759.86      757.81     16.78 o 
   9  -3   5        0.05       -1.24      3.34 o 
  10  -3   5       42.73       35.91      5.04 o 
  11  -3   5       29.92       23.69      4.67 o 
  12  -3   5        2.59        0.27      5.26 o 
  13  -3   5        3.97        8.41      5.83 o 
  14  -3   5        1.22        0.43      5.64 o 
  15  -3   5        3.27       -6.91      8.09 o 
  16  -3   5        9.79       -3.23      7.50 o 
 -16  -2   5        7.76       27.87      9.94 o 
 -15  -2   5       72.77       76.61      8.98 o 
 -14  -2   5       65.91       87.94      9.64 o 
 -13  -2   5       59.19       68.27     19.79 o 
 -12  -2   5      352.83      344.12     15.17 o 
 -11  -2   5       17.49        9.94      6.44 o 
 -10  -2   5       74.53       76.13      8.98 o 
  -9  -2   5       14.99       20.90      3.62 o 
  -8  -2   5      173.03      189.12      5.23 o 
  -7  -2   5      613.40      519.89      8.72 o 
  -6  -2   5        4.27        0.22      1.38 o 
  -5  -2   5     1152.10     1274.25     16.45 o 
  -4  -2   5        0.00        3.27      1.21 o 
  -3  -2   5     1678.16     1550.53     27.92 o 
  -2  -2   5      492.08      472.49      9.86 o 
  -1  -2   5       69.24       56.31      3.15 o 
   0  -2   5        1.09        4.48      1.47 o 
   1  -2   5      822.29      631.93     15.58 o 
   2  -2   5     1316.02     1291.58     16.04 o 
   3  -2   5       15.66       14.74      2.09 o 
   4  -2   5     3790.79     4082.23     47.90 o 
   5  -2   5      145.65      187.67      5.65 o 
   6  -2   5     6136.24     6610.74     80.38 o 
   7  -2   5       97.35       75.84      5.57 o 
   8  -2   5      925.18      936.00     18.70 o 
   9  -2   5      997.90     1062.37     23.80 o 
  10  -2   5      148.90      129.77      7.71 o 
  11  -2   5       63.00       56.41      7.54 o 
  12  -2   5      201.43      215.03     14.77 o 
  13  -2   5        0.04       -4.32      5.09 o 
  14  -2   5        2.69        6.60      5.98 o 
  15  -2   5        0.01        1.17      7.87 o 
  16  -2   5       88.03       91.53     13.80 o 
 -16  -1   5       27.66       45.70     12.33 o 
 -15  -1   5       37.94       34.82     13.88 o 
 -14  -1   5        0.03       -7.71      7.85 o 
 -13  -1   5       29.66       28.46      7.52 o 
 -12  -1   5      243.59      242.38     13.35 o 
 -11  -1   5       17.44       26.69     10.96 o 
 -10  -1   5      435.88      399.69     13.50 o 
  -9  -1   5      391.42      384.13     10.04 o 
  -8  -1   5      469.55      417.83     15.96 o 
  -7  -1   5      428.29      460.57      8.42 o 
  -6  -1   5       17.57       13.73      2.17 o 
  -5  -1   5     1509.11     1483.79     19.94 o 
  -4  -1   5      197.49      227.14      6.67 o 
  -3  -1   5     1029.03     1089.27     14.63 o 
  -2  -1   5       32.31       15.90      1.74 o 
  -1  -1   5     3232.23     3296.86     41.15 o 
   0  -1   5      153.69      139.67      5.58 o 
   1  -1   5      208.71      188.39      5.99 o 
   2  -1   5     1213.98     1137.78     36.82 o 
   3  -1   5       75.59       40.87      2.77 o 
   4  -1   5       51.93       50.44      3.17 o 
   5  -1   5    10046.71    11333.44    121.50 o 
   6  -1   5      541.64      491.22     17.29 o 
   7  -1   5     1853.09     2073.77     32.81 o 
   8  -1   5      141.68      129.67      6.72 o 
   9  -1   5      398.50      418.29     10.96 o 
  10  -1   5        0.14       -1.64      3.57 o 
  11  -1   5      433.35      399.53     14.32 o 
  12  -1   5      163.59      157.78     11.66 o 
  13  -1   5      119.25      115.90     10.75 o 
  14  -1   5        7.41       13.74      6.96 o 
  15  -1   5      328.53      325.19     19.21 o 
  16  -1   5       54.30       50.49     10.91 o 
 -16   0   5        1.84       27.36      8.36 o 
 -15   0   5      156.91      181.46     24.84 o 
 -14   0   5       80.83       89.93     10.63 o 
 -13   0   5       82.08       78.68      8.04 o 
 -12   0   5       89.73       86.46     10.39 o 
 -11   0   5      275.07      292.71     16.18 o 
 -10   0   5      182.67      196.55     20.00 o 
  -9   0   5        5.11        1.07      3.90 o 
  -8   0   5     1111.74     1033.73     23.47 o 
  -7   0   5       60.18       60.51      4.28 o 
  -6   0   5       11.88        4.07      1.91 o 
  -5   0   5       56.95       51.40      2.76 o 
  -4   0   5     1077.46     1139.25     17.04 o 
  -3   0   5       42.97       43.74      2.74 o 
  -2   0   5        1.02        1.87      1.38 o 
  -1   0   5      299.10      237.73     10.21 o 
   0   0   5      268.51      293.21      5.64 o 
   1   0   5        0.02       -1.89      1.31 o 
   2   0   5     1380.10     1727.48     21.62 o 
   3   0   5      190.46      185.29      4.58 o 
   4   0   5     1320.68     1392.08     17.84 o 
   5   0   5      277.70      251.17      6.98 o 
   6   0   5     1450.95     1686.83     26.98 o 
   7   0   5      227.91      214.53      6.49 o 
   8   0   5      466.16      447.97     14.86 o 
   9   0   5      364.82      324.07     13.62 o 
  10   0   5     1365.57     1328.28     30.04 o 
  11   0   5       16.71        4.91      4.32 o 
  12   0   5      136.81      109.23     20.22 o 
  13   0   5       29.03       14.92      6.91 o 
  14   0   5      572.23      552.54     23.14 o 
  15   0   5        3.82        9.39      8.07 o 
  16   0   5       51.66       47.22     16.03 o 
 -17   1   5        6.48       14.55     11.57 o 
 -16   1   5       88.93       93.18     17.74 o 
 -15   1   5        2.06        2.43      5.39 o 
 -14   1   5       13.56        2.82      8.37 o 
 -13   1   5       77.66       60.70      8.48 o 
 -12   1   5      249.83      257.67     17.06 o 
 -11   1   5     1707.90     1662.61     66.46 o 
 -10   1   5      645.39      672.72     26.65 o 
  -9   1   5     1052.27     1134.66     31.60 o 
  -8   1   5       16.66       29.35      4.51 o 
  -7   1   5     1209.92     1327.79     21.78 o 
  -6   1   5       59.82       28.76      2.92 o 
  -5   1   5      260.49      251.28      5.58 o 
  -4   1   5      801.48      758.68     12.26 o 
  -3   1   5      428.07      501.52      8.64 o 
  -2   1   5       42.33       25.37      2.14 o 
  -1   1   5     4719.71     4885.98     48.84 o 
   0   1   5       58.53       41.47      2.50 o 
   1   1   5      810.76      802.52     11.45 o 
   2   1   5       18.60        9.79      1.74 o 
   3   1   5       90.15       96.25      3.61 o 
   4   1   5      102.60      111.81      4.67 o 
   5   1   5        0.35        6.43      1.94 o 
   6   1   5      576.38      565.93     11.91 o 
   7   1   5     1088.91     1107.58     26.25 o 
   8   1   5        0.93        2.47      3.10 o 
   9   1   5     2349.55     2423.65     43.01 o 
  10   1   5        7.01        4.06      3.73 o 
  11   1   5       75.59       76.65      7.38 o 
  12   1   5      105.97      105.21      9.27 o 
  13   1   5       87.19       60.46     10.21 o 
  14   1   5      263.40      272.28     13.18 o 
  15   1   5       95.87      106.65     14.30 o 
  16   1   5       16.91       12.99      8.28 o 
 -16   2   5       12.91        3.86      7.86 o 
 -15   2   5       34.05       40.36     10.22 o 
 -14   2   5       54.93       56.82     11.73 o 
 -13   2   5       12.37        1.24      4.46 o 
 -10   2   5      200.09      176.75     31.41 o 
  -9   2   5     1149.16     1077.92     36.49 o 
  -8   2   5     1059.17     1026.26     19.35 o 
  -7   2   5        7.33        3.34      2.37 o 
  -6   2   5       16.51       49.95      5.41 o 
  -5   2   5      460.15      456.18      8.54 o 
  -4   2   5     1223.77     1316.97     16.64 o 
  -3   2   5      310.71      314.02      7.61 o 
  -2   2   5     8721.51     9537.67     93.13 o 
  -1   2   5      440.97      418.99      6.88 o 
   0   2   5      250.35      253.78      5.03 o 
   1   2   5      597.53      519.16     17.79 o 
   2   2   5     8730.91     9415.19    100.62 o 
   3   2   5      322.94      283.14     12.07 o 
   4   2   5        5.40        3.07      1.77 o 
   5   2   5       79.36       72.30      4.44 o 
   6   2   5     2386.28     2561.88     37.27 o 
   7   2   5       82.10      101.61      6.60 o 
   8   2   5     1137.66     1143.11     25.12 o 
   9   2   5      341.03      345.58     16.97 o 
  10   2   5     3603.08     3542.82     59.31 o 
  11   2   5       63.92       47.76      5.92 o 
  12   2   5       14.52       13.54      4.54 o 
  13   2   5       61.76       66.21      8.93 o 
  14   2   5       50.47       85.15     13.20 o 
  15   2   5       70.84      128.64     14.09 o 
  16   2   5       17.75       21.80      8.44 o 
 -16   3   5       60.83       77.18     16.55 o 
 -15   3   5        0.21        0.64      6.01 o 
 -14   3   5       70.09       41.45      9.64 o 
 -13   3   5      698.99      642.34     30.77 o 
 -12   3   5      473.57      490.66     42.92 o 
 -11   3   5      139.98      138.67     15.63 o 
 -10   3   5      171.78      126.95      7.47 o 
  -9   3   5     2610.50     2421.58     46.81 o 
  -8   3   5       55.33       41.82      5.39 o 
  -7   3   5      424.55      366.80     11.21 o 
  -6   3   5      199.54      186.01      8.83 o 
  -5   3   5     4959.04     5393.21     55.14 o 
  -4   3   5       19.88       23.97      2.22 o 
  -3   3   5      148.84      196.26      4.37 o 
  -2   3   5      478.54      446.99      6.89 o 
  -1   3   5    15737.50    17802.82    171.35 o 
   0   3   5      360.70      350.28      8.77 o 
   1   3   5       25.01       31.42      2.34 o 
   2   3   5       14.10        9.66      1.64 o 
   3   3   5     4394.91     4929.85     57.88 o 
   4   3   5      158.81      148.41      5.24 o 
   5   3   5       18.92       19.75      2.98 o 
   6   3   5        8.39        7.43      2.73 o 
   7   3   5        7.98        4.52      2.69 o 
   8   3   5      153.82      144.86      7.34 o 
   9   3   5     1658.24     1541.45     29.66 o 
  10   3   5       35.75       23.38      4.52 o 
  11   3   5     1037.52      976.14     22.17 o 
  12   3   5        3.19        4.76      4.26 o 
  13   3   5      267.56      244.39     16.54 o 
  14   3   5        9.93        9.76      7.24 o 
  15   3   5        0.02       12.20      6.89 o 
 -16   4   5      108.23      108.28     17.68 o 
 -15   4   5       10.21        9.13      6.90 o 
 -14   4   5        1.85        0.57      5.86 o 
 -13   4   5       26.17       21.46     16.04 o 
 -12   4   5      350.39      326.82     21.66 o 
 -11   4   5      346.41      324.13     22.11 o 
 -10   4   5       45.05       37.62      6.04 o 
  -9   4   5      642.34      628.53     18.86 o 
  -8   4   5       61.92       67.52      6.96 o 
  -7   4   5        6.42        8.26      3.41 o 
  -6   4   5      303.70      331.01      6.80 o 
  -5   4   5      145.50      151.21      4.65 o 
  -4   4   5     6220.54     6944.81     69.98 o 
  -3   4   5      651.75      650.41      9.34 o 
  -2   4   5      156.46      229.90      4.74 o 
  -1   4   5      919.10      815.78     12.92 o 
   0   4   5    12552.83    14505.48    158.56 o 
   1   4   5      331.22      328.71      6.49 o 
   2   4   5     1768.57     1976.09     27.27 o 
   3   4   5      204.36      180.25      5.16 o 
   4   4   5       99.99      123.82      4.39 o 
   5   4   5      257.83      261.18      7.42 o 
   6   4   5      293.93      325.24      9.17 o 
   7   4   5        0.00       -1.56      2.68 o 
   8   4   5       65.07       35.61      4.64 o 
   9   4   5        3.36       10.86      3.45 o 
  10   4   5      596.49      578.18     14.22 o 
  11   4   5      211.33      218.90     17.80 o 
  12   4   5       19.37       18.61      5.50 o 
  13   4   5        1.62        3.87      4.23 o 
  14   4   5      129.77      142.28     15.01 o 
  15   4   5        4.56        7.46      7.77 o 
 -16   5   5       98.44      102.90     16.81 o 
 -15   5   5        7.99        8.55      8.99 o 
 -14   5   5       67.92       70.83     10.82 o 
 -13   5   5       37.08       30.64     10.49 o 
 -12   5   5       33.14       26.17      6.06 o 
 -11   5   5      353.90      348.65     15.38 o 
 -10   5   5      292.41      268.84     13.63 o 
  -9   5   5      280.67      317.45     14.86 o 
  -8   5   5      135.68      102.66      8.58 o 
  -7   5   5       21.40       18.53      3.35 o 
  -6   5   5        0.00       -0.36      1.94 o 
  -5   5   5       38.33       23.61      2.44 o 
  -4   5   5     1318.44     1304.42     16.52 o 
  -3   5   5      627.77      638.61      9.75 o 
  -2   5   5     3688.90     3808.72     43.90 o 
  -1   5   5      825.33      685.53      9.09 o 
   0   5   5      748.18      695.09     14.09 o 
   1   5   5       62.79      100.02      5.08 o 
   2   5   5       84.11       61.08      3.03 o 
   3   5   5     2516.31     2879.73     37.21 o 
   4   5   5      417.08      384.69     11.33 o 
   5   5   5       55.04       45.95      3.94 o 
   6   5   5      126.16      112.36      6.14 o 
   7   5   5        0.10        3.18      2.59 o 
   8   5   5       43.57       60.03      5.61 o 
   9   5   5      583.40      531.35     14.05 o 
  10   5   5        0.52        7.64      6.45 o 
  11   5   5       14.51        5.12      5.71 o 
  12   5   5        0.14        2.24      5.08 o 
  13   5   5      135.67      137.78     11.35 o 
  14   5   5       11.52        3.65      6.07 o 
  15   5   5       12.13        1.52      9.47 o 
 -16   6   5       42.40       42.15     13.01 o 
 -15   6   5        7.22        6.56     10.16 o 
 -14   6   5       20.38       20.83      8.78 o 
 -13   6   5      267.50      241.11     17.99 o 
 -12   6   5       93.04      106.29     10.63 o 
 -11   6   5        8.21       16.85      6.45 o 
 -10   6   5       72.43       66.69     10.14 o 
  -9   6   5      445.40      465.71     14.63 o 
  -8   6   5        9.92        5.35      3.72 o 
  -7   6   5        0.00        0.10      2.94 o 
  -6   6   5        5.09       14.44      3.06 o 
  -5   6   5      164.42      170.08      5.34 o 
  -4   6   5      538.89      647.87     10.49 o 
  -3   6   5     1872.34     1741.24     25.98 o 
  -2   6   5      270.26      388.44      8.47 o 
  -1   6   5     1299.26     1248.24     17.49 o 
   0   6   5        0.74        2.03      2.08 o 
   1   6   5      279.93      316.11      8.55 o 
   2   6   5      153.68      192.87      6.53 o 
   3   6   5      288.35      284.53      5.73 o 
   4   6   5        2.74        5.02      2.03 o 
   5   6   5      296.42      305.45      8.02 o 
   6   6   5       67.20       73.20      5.73 o 
   7   6   5       74.01       61.02      5.59 o 
   8   6   5     1494.61     1308.01     28.19 o 
   9   6   5       14.65       19.88      4.64 o 
  10   6   5       98.53       81.38     12.09 o 
  11   6   5       40.18       39.26      6.92 o 
  12   6   5       21.32       16.06      9.46 o 
  13   6   5        1.04        0.25      3.92 o 
  14   6   5        0.20        1.32      7.68 o 
 -15   7   5        7.50       13.67     10.81 o 
 -14   7   5       21.45       18.97      6.00 o 
 -13   7   5        6.62       14.14      7.24 o 
 -12   7   5       34.67       39.15      8.37 o 
 -11   7   5       96.91      107.22     10.01 o 
 -10   7   5      613.81      596.32     17.62 o 
  -9   7   5      254.94      260.22      9.51 o 
  -8   7   5        4.38        5.71      3.56 o 
  -7   7   5      182.28      169.88      8.70 o 
  -6   7   5        1.38        1.82      3.10 o 
  -5   7   5       13.68       17.30      2.57 o 
  -4   7   5      391.37      364.40      9.00 o 
  -3   7   5      133.72      135.04      4.91 o 
  -2   7   5       18.10       10.94      1.99 o 
  -1   7   5      262.03      264.80      7.65 o 
   0   7   5        2.77       -0.92      2.39 o 
   1   7   5      315.52      421.03     12.00 o 
   2   7   5      241.41      236.88      7.61 o 
   3   7   5      565.53      622.44     30.05 o 
   4   7   5      137.55      147.42      6.33 o 
   5   7   5      221.48      250.03     10.98 o 
   6   7   5        0.00        1.97      3.33 o 
   7   7   5        0.01        4.61      3.21 o 
   8   7   5       84.71       82.06      6.58 o 
   9   7   5       80.57      101.46     14.19 o 
  10   7   5       75.21       62.73     13.15 o 
  11   7   5       11.65       31.25     14.09 o 
  12   7   5       14.84       26.33      5.08 o 
  13   7   5       22.06       27.25      9.54 o 
  14   7   5       74.95      104.47     34.63 o 
 -15   8   5      128.48      144.35     16.67 o 
 -14   8   5       22.77       20.88      6.16 o 
 -13   8   5      223.56      238.75     17.85 o 
 -12   8   5        1.71        2.57      5.03 o 
 -11   8   5      228.24      234.46     13.46 o 
 -10   8   5      146.44      115.32      7.59 o 
  -9   8   5       51.89       49.01      5.84 o 
  -8   8   5       12.28       17.52      4.92 o 
  -7   8   5      177.21      152.35     10.00 o 
  -6   8   5      108.16      123.50      8.44 o 
  -5   8   5      170.41      145.88      5.36 o 
  -4   8   5       26.65       27.34      3.40 o 
  -3   8   5      587.91      507.84      9.98 o 
  -2   8   5     1282.47     1362.45     18.34 o 
  -1   8   5       76.08       67.53      5.03 o 
   0   8   5      295.50      312.76      9.60 o 
   1   8   5      219.81      186.92      7.33 o 
   2   8   5      305.34      335.09     10.09 o 
   3   8   5      393.73      373.44     15.77 o 
   4   8   5     1772.96     1787.06     36.91 o 
   5   8   5      185.59      152.81      8.28 o 
   6   8   5       47.35       63.08      6.03 o 
   7   8   5       63.18       60.83      6.04 o 
   8   8   5       96.46       97.62      8.43 o 
   9   8   5       13.42       17.53      5.53 o 
  10   8   5      320.11      277.69     28.97 o 
  11   8   5        4.53       14.27      5.07 o 
  12   8   5        0.14        9.97      4.99 o 
  13   8   5       11.30        4.86      7.17 o 
 -15   9   5        0.28       -3.86      9.04 o 
 -14   9   5       33.68       40.27      7.43 o 
 -13   9   5        0.08        0.44      5.43 o 
 -12   9   5      224.72      238.02     14.49 o 
 -11   9   5      257.57      276.00     14.33 o 
 -10   9   5      248.55      231.92     10.43 o 
  -9   9   5       13.21       28.36      6.25 o 
  -8   9   5     1377.93     1399.91     26.79 o 
  -7   9   5      776.12      825.65     21.07 o 
  -6   9   5      208.79      186.32     10.07 o 
  -5   9   5      101.49      108.88      7.05 o 
  -4   9   5      446.19      418.41     11.19 o 
  -3   9   5       39.88       26.09      4.34 o 
  -2   9   5      260.47      255.60      8.83 o 
  -1   9   5       58.62       62.08      5.55 o 
   0   9   5      176.82      175.27      7.82 o 
   1   9   5     1120.28     1129.12     20.97 o 
   2   9   5      499.50      435.84     19.63 o 
   3   9   5       68.45       61.39      6.80 o 
   4   9   5       70.69       52.48      6.35 o 
   5   9   5      237.79      255.04     10.71 o 
   6   9   5       32.10       32.67      5.66 o 
   7   9   5     1280.29     1238.00     27.75 o 
   8   9   5      136.18      123.91      9.41 o 
   9   9   5      380.26      380.72     17.19 o 
  10   9   5        0.69       -0.76      5.82 o 
  11   9   5       15.53       12.95      4.99 o 
  12   9   5       43.82       47.49     12.25 o 
  13   9   5       91.68      106.84     13.01 o 
 -14  10   5       78.75       70.30     14.10 o 
 -13  10   5       65.43       69.79     15.02 o 
 -12  10   5      106.61      100.69     15.92 o 
 -11  10   5       40.77       58.12      8.58 o 
 -10  10   5      240.94      232.53     15.19 o 
  -9  10   5      256.40      254.41     14.24 o 
  -8  10   5      245.97      259.62     17.42 o 
  -7  10   5      444.78      418.43     16.74 o 
  -6  10   5      231.15      238.54     18.38 o 
  -5  10   5       45.10       48.88      5.61 o 
  -4  10   5      902.12      934.89     18.93 o 
  -3  10   5       51.01       55.28      5.50 o 
  -2  10   5      440.60      459.99     13.25 o 
  -1  10   5       64.23       60.96      5.83 o 
   0  10   5        0.96        3.69      3.46 o 
   1  10   5        0.51        2.36      4.35 o 
   2  10   5      534.10      543.82     17.41 o 
   3  10   5       40.57       46.31      7.08 o 
   4  10   5      777.59      825.93     24.25 o 
   5  10   5      241.73      210.64     12.97 o 
   6  10   5      332.53      309.27     14.15 o 
   7  10   5       15.78       18.00      4.98 o 
   8  10   5        4.06        9.18      5.67 o 
   9  10   5       34.28       31.85      6.98 o 
  10  10   5      566.89      580.18     19.22 o 
  11  10   5      184.05      216.92     15.83 o 
  12  10   5      322.31      303.87     48.53 o 
 -14  11   5      235.10      229.97     50.06 o 
 -13  11   5       32.61       18.39     18.28 o 
 -12  11   5        0.46        7.27      9.78 o 
 -11  11   5        0.15        5.37      7.43 o 
 -10  11   5      315.23      329.60     31.44 o 
  -9  11   5       40.23       38.61      8.30 o 
  -8  11   5       33.89       41.14      8.79 o 
  -7  11   5      290.17      296.86     15.90 o 
  -6  11   5       84.51       75.16      9.19 o 
  -5  11   5       19.33       30.14      5.39 o 
  -4  11   5        9.32       10.01      4.34 o 
  -3  11   5       99.17       85.20      7.36 o 
  -2  11   5      825.34      799.22     18.58 o 
  -1  11   5      713.65      702.39     16.89 o 
   0  11   5        8.06        5.87      3.94 o 
   1  11   5      489.73      463.34     13.49 o 
   2  11   5       13.28       11.41      4.56 o 
   3  11   5      248.52      246.20     11.88 o 
   4  11   5      511.86      293.84     22.50 o 
   5  11   5       66.57       73.28      7.53 o 
   6  11   5        2.12       14.79      5.17 o 
   7  11   5       45.74       52.09      7.27 o 
   8  11   5       31.84       34.25      6.31 o 
   9  11   5      178.82      172.14     11.99 o 
  10  11   5       43.88       47.68     10.02 o 
  11  11   5       33.25       49.48     18.09 o 
 -13  12   5      196.15      166.52     20.46 o 
 -12  12   5        5.43       -4.86     11.12 o 
 -11  12   5       16.60       29.42     10.09 o 
 -10  12   5       16.05       15.98      7.73 o 
  -9  12   5     1074.20     1028.28     31.44 o 
  -8  12   5      111.06      130.42     13.11 o 
  -7  12   5        8.06       -0.67      7.58 o 
  -6  12   5        3.83        6.45      6.45 o 
  -5  12   5        6.04        1.13      5.05 o 
  -4  12   5       57.76       49.86      6.65 o 
  -3  12   5       81.57       80.11      7.53 o 
  -2  12   5     1068.01      992.25     21.87 o 
  -1  12   5      201.61      184.15      9.24 o 
   0  12   5      216.94      207.33      9.99 o 
   1  12   5       60.40       45.62      5.49 o 
   2  12   5      582.70      569.90     19.40 o 
   3  12   5      679.72      665.02     20.87 o 
   4  12   5      812.60      791.65     27.30 o 
   5  12   5        0.77        7.15      5.12 o 
   6  12   5       30.45       23.99      5.34 o 
   7  12   5       28.95        7.37      5.74 o 
   8  12   5        0.01        5.83      4.37 o 
   9  12   5       36.09       24.51     24.15 o 
  10  12   5       89.57      127.06     14.43 o 
 -12  13   5        6.38       -7.77     12.65 o 
 -11  13   5       37.75       42.68     11.73 o 
 -10  13   5        8.54       10.40      9.26 o 
  -9  13   5        0.02       -1.13      6.55 o 
  -8  13   5       92.12       84.07     17.73 o 
  -7  13   5       33.67       39.36      9.43 o 
  -6  13   5      267.18      263.31     15.35 o 
  -5  13   5       20.23       30.65      8.85 o 
  -4  13   5        6.67       14.22      5.36 o 
  -3  13   5      934.94      863.70     20.92 o 
  -2  13   5      389.90      391.80     13.41 o 
  -1  13   5       29.69       25.22      5.69 o 
   0  13   5      246.81      227.12     10.57 o 
   1  13   5        1.55       10.74      6.48 o 
   2  13   5      589.43      602.73     20.64 o 
   3  13   5        0.09        6.86      5.45 o 
   4  13   5       36.75       25.93      6.42 o 
   5  13   5     1033.46     1009.83     27.11 o 
   6  13   5      237.56      221.56     12.80 o 
   7  13   5       12.94       14.84      7.77 o 
   8  13   5        3.60        5.91      6.60 o 
   9  13   5       74.72       91.34     50.23 o 
 -11  14   5       36.02       22.85      9.73 o 
 -10  14   5      171.89      193.21     16.56 o 
  -9  14   5       37.44       34.67     10.22 o 
  -8  14   5      429.20      437.36     40.99 o 
  -7  14   5       16.23        4.50      7.98 o 
  -6  14   5       11.41       14.67      9.83 o 
  -5  14   5      123.56      143.98     14.85 o 
  -4  14   5      775.33      744.26     20.02 o 
  -3  14   5       13.28       24.31      5.72 o 
  -2  14   5      249.48      235.61     11.39 o 
  -1  14   5      131.46      116.99      9.33 o 
   0  14   5        0.98        6.25      4.48 o 
   1  14   5       98.33       79.57      9.86 o 
   2  14   5      611.96      645.03     22.31 o 
   3  14   5      177.58      207.36     13.93 o 
   4  14   5      426.12      426.66     17.36 o 
   5  14   5      409.77      375.55     15.48 o 
   6  14   5      824.50      812.66     33.61 o 
   7  14   5        8.40        7.56      6.37 o 
   8  14   5      201.29      188.26     14.91 o 
 -10  15   5      196.92      219.28     31.45 o 
  -9  15   5      194.41      207.23     22.53 o 
  -8  15   5        0.03       -3.04      7.74 o 
  -7  15   5       25.59        5.35     10.64 o 
  -6  15   5        9.59        7.59     13.92 o 
  -5  15   5       24.54       19.43     15.85 o 
  -4  15   5       23.65       21.10      7.38 o 
  -3  15   5        1.11        4.92      7.42 o 
  -2  15   5      189.81      185.59     12.08 o 
  -1  15   5       66.93       64.49      7.67 o 
   0  15   5      171.19      182.16     16.02 o 
   1  15   5      127.12      133.12     17.99 o 
   2  15   5        3.36       -2.59      5.42 o 
   3  15   5        8.12       17.02      6.08 o 
   4  15   5       21.57       26.04      8.86 o 
   5  15   5      465.33      415.99     25.48 o 
   6  15   5        0.16        5.98      7.02 o 
   7  15   5        1.85       17.45      7.24 o 
  -8  16   5      186.68      180.85     29.81 o 
  -7  16   5       10.65       11.28     10.08 o 
  -6  16   5       68.04       61.18     20.14 o 
  -5  16   5       28.03       21.28      9.71 o 
  -4  16   5        0.00       -8.82      8.75 o 
  -3  16   5       14.92       18.76      6.32 o 
  -2  16   5        2.32        7.39      7.73 o 
  -1  16   5        0.99        7.68      4.93 o 
   0  16   5        0.30        2.12      5.88 o 
   1  16   5        6.76        7.39      8.06 o 
   2  16   5       89.80       90.15     13.69 o 
   3  16   5      310.75      295.76     19.14 o 
   4  16   5        0.07        8.13      8.43 o 
   5  16   5       26.46       12.20     10.81 o 
  -6  17   5       28.68       19.34      9.65 o 
  -5  17   5      120.70      115.14     14.76 o 
  -4  17   5       26.96       33.39     10.44 o 
  -3  17   5       13.90       11.62      8.45 o 
  -2  17   5       61.12       71.44      9.51 o 
  -1  17   5        0.66       15.02     10.87 o 
   0  17   5       52.04       44.20     11.79 o 
   1  17   5       11.64       20.13      9.59 o 
   2  17   5       14.27       19.67      9.63 o 
   3  17   5       10.48       17.42     12.63 o 
  -1 -19   6       75.88       77.72     13.57 o 
   0 -19   6       12.77       15.62     10.27 o 
   1 -19   6        1.60       15.65      9.20 o 
   2 -19   6       39.78       37.92     11.02 o 
   3 -19   6       12.90       28.86     15.16 o 
  -4 -18   6       17.23       23.68     11.48 o 
  -3 -18   6      108.82       95.51     16.69 o 
  -2 -18   6        4.07       11.15      8.65 o 
  -1 -18   6       30.88       13.04      8.88 o 
   0 -18   6        2.88        1.41      9.09 o 
   1 -18   6       73.38       81.35     21.31 o 
   2 -18   6      517.51      537.26     28.54 o 
   3 -18   6      144.34      130.42     17.52 o 
   4 -18   6      341.21      385.51     18.61 o 
   5 -18   6       74.42       76.62     15.51 o 
   6 -18   6       30.38       81.78     93.02 o 
  -6 -17   6        3.63        1.45      9.76 o 
  -5 -17   6       33.20       55.44     11.96 o 
  -4 -17   6        4.80       30.03     22.97 o 
  -3 -17   6       91.19       46.05     12.45 o 
  -2 -17   6        3.40        1.53      7.59 o 
  -1 -17   6        5.38        8.95      8.26 o 
   0 -17   6       78.21       67.10     12.51 o 
   1 -17   6      285.76      287.93     20.06 o 
   2 -17   6        1.90       -5.15      8.63 o 
   3 -17   6       50.86       57.62      8.71 o 
   4 -17   6       52.69       45.32      9.33 o 
   5 -17   6       21.92       25.83      9.29 o 
   6 -17   6       33.70       38.87     10.82 o 
   7 -17   6        9.66        8.49     10.02 o 
   8 -17   6       44.88       45.27     13.83 o 
  -8 -16   6        1.05        2.94     18.18 o 
  -7 -16   6        7.24       12.01     10.76 o 
  -6 -16   6       38.39       29.14     10.35 o 
  -5 -16   6       21.93       15.78      8.83 o 
  -4 -16   6       75.68       84.46     13.14 o 
  -3 -16   6       11.75        8.51      6.87 o 
  -2 -16   6       16.91        6.60      5.65 o 
  -1 -16   6       55.61       24.15     13.11 o 
   0 -16   6       71.47       83.49     12.38 o 
   1 -16   6        0.57        3.61      7.41 o 
   2 -16   6       87.54      109.82     15.76 o 
   3 -16   6      151.52      147.34     20.48 o 
   4 -16   6      285.26      289.64     14.77 o 
   5 -16   6      168.05      166.21     13.90 o 
   6 -16   6        0.97        7.01     10.70 o 
   7 -16   6       35.47       38.59     14.15 o 
   8 -16   6        3.37        3.22     10.91 o 
   9 -16   6        8.29       11.29     39.52 o 
  10 -16   6       26.29       33.10     14.95 o 
  -9 -15   6       48.37       72.84     12.39 o 
  -8 -15   6        0.61        4.55      8.21 o 
  -7 -15   6      114.46      146.88     15.73 o 
  -6 -15   6       11.85       31.13      9.77 o 
  -5 -15   6        2.25       -2.23      9.06 o 
  -4 -15   6       66.51       83.69     12.25 o 
  -3 -15   6        0.49       -0.70      5.45 o 
  -2 -15   6        8.39       12.25      7.02 o 
  -1 -15   6       92.38       66.98     11.46 o 
   0 -15   6        4.19        0.04      6.81 o 
   1 -15   6       70.13       62.56     12.65 o 
   2 -15   6       15.76        8.24      5.32 o 
   3 -15   6        9.69       10.71      6.18 o 
   4 -15   6       14.45       14.97      9.96 o 
   5 -15   6      193.03      197.41     13.49 o 
   6 -15   6       42.47       49.96     11.23 o 
   7 -15   6       71.03       78.48     13.71 o 
   8 -15   6       24.84        8.49     11.10 o 
   9 -15   6      107.70       81.56     13.12 o 
  10 -15   6        1.64        0.51      8.98 o 
  11 -15   6      353.36      367.58     22.30 o 
 -10 -14   6       36.74       22.95      8.67 o 
  -9 -14   6       20.37       20.11     10.54 o 
  -8 -14   6       22.76       26.74      8.64 o 
  -7 -14   6        6.53        2.55      7.78 o 
  -6 -14   6      101.19      148.59     14.23 o 
  -5 -14   6       20.44        9.12     10.39 o 
  -4 -14   6      554.04      542.52     38.61 o 
  -3 -14   6      105.87       90.37     10.15 o 
  -2 -14   6      770.31      791.27     28.53 o 
  -1 -14   6       10.93        4.66      6.77 o 
   0 -14   6       21.83       23.85      7.91 o 
   1 -14   6      197.65      198.94     14.88 o 
   2 -14   6      133.82      160.79     18.75 o 
   3 -14   6       22.32       21.63      5.82 o 
   4 -14   6        6.43       12.49      5.69 o 
   5 -14   6       66.15       59.78      9.41 o 
   6 -14   6        4.60       -1.69      7.99 o 
   7 -14   6        4.94       22.24      9.63 o 
   8 -14   6       26.66       36.65      9.84 o 
   9 -14   6       75.26       62.50     11.29 o 
  10 -14   6       12.21        4.83      9.44 o 
  11 -14   6       11.87        8.99      9.30 o 
  12 -14   6       67.57      101.42     20.02 o 
 -11 -13   6        5.41       21.73     19.30 o 
 -10 -13   6       51.41       55.52     23.51 o 
  -9 -13   6       85.00       99.70     11.34 o 
  -8 -13   6       86.09      100.27     11.45 o 
  -7 -13   6       66.82       67.98     26.83 o 
  -6 -13   6       45.14       58.77     10.86 o 
  -5 -13   6        0.08        6.39      6.83 o 
  -4 -13   6      116.91      111.45     12.90 o 
  -3 -13   6       23.28       26.90      6.78 o 
  -2 -13   6      200.97      226.14     14.72 o 
  -1 -13   6        4.38        2.24      5.50 o 
   0 -13   6        0.85        7.43      6.54 o 
   1 -13   6      152.81      124.11      9.48 o 
   2 -13   6       28.58       26.75      5.13 o 
   3 -13   6       55.35       84.26      9.12 o 
   4 -13   6        0.22        1.18      7.66 o 
   5 -13   6      334.49      351.37     13.92 o 
   6 -13   6      182.81      166.36     17.48 o 
   7 -13   6     1246.24     1218.57     33.98 o 
   8 -13   6        0.60        6.26      7.96 o 
   9 -13   6       37.10       22.18     21.92 o 
  10 -13   6      248.24      213.90     20.31 o 
  11 -13   6       18.80       39.94     10.38 o 
  12 -13   6       12.41       11.28     19.18 o 
 -12 -12   6        4.04        1.00     16.14 o 
 -11 -12   6      153.23      120.45     28.25 o 
 -10 -12   6       16.47       11.97     17.30 o 
  -9 -12   6      110.31       97.24     24.71 o 
  -8 -12   6       50.18       41.76      7.66 o 
  -7 -12   6       13.59        5.32      6.07 o 
  -6 -12   6       33.10       23.01      7.68 o 
  -5 -12   6      212.15      185.04     17.58 o 
  -4 -12   6       48.28       60.37      9.60 o 
  -3 -12   6       42.83       44.30      6.25 o 
  -2 -12   6       37.05       12.02      5.38 o 
  -1 -12   6      527.78      564.12     23.46 o 
   0 -12   6        9.57       22.02      7.34 o 
   1 -12   6        0.27        5.18      3.40 o 
   2 -12   6      492.57      518.66     14.17 o 
   3 -12   6      397.59      397.63     14.57 o 
   4 -12   6      410.53      417.98     16.84 o 
   5 -12   6       70.45       69.06      7.90 o 
   6 -12   6      240.63      269.31     16.17 o 
   7 -12   6       12.21       23.66     11.19 o 
   8 -12   6       36.40       34.86     10.39 o 
   9 -12   6        1.03        1.02      7.83 o 
  10 -12   6      324.01      293.66     17.51 o 
  11 -12   6      195.40      193.20     20.10 o 
  12 -12   6       22.91       12.28      9.80 o 
  13 -12   6       11.49       11.91     12.54 o 
 -11 -11   6        6.74       -5.17     14.36 o 
 -10 -11   6       13.32       17.51     16.54 o 
  -9 -11   6      386.51      338.61     38.39 o 
  -8 -11   6       98.00      105.05     25.13 o 
  -7 -11   6        0.95        2.79      4.90 o 
  -6 -11   6       68.28       59.44      6.73 o 
  -5 -11   6      190.01      246.24     12.29 o 
  -4 -11   6      948.88     1024.65     28.84 o 
  -3 -11   6      795.09      845.98     22.53 o 
  -2 -11   6      542.91      553.42     17.90 o 
  -1 -11   6      328.26      357.32     17.78 o 
   0 -11   6       28.98       27.77      4.13 o 
   1 -11   6      788.08      725.82     18.91 o 
   2 -11   6      178.38      170.32      8.40 o 
   3 -11   6     1550.56     1567.87     29.10 o 
   4 -11   6        0.18       16.72      4.46 o 
   5 -11   6      126.40      135.57      7.89 o 
   6 -11   6       74.34       74.48      6.33 o 
   7 -11   6       74.46       92.46      8.89 o 
   8 -11   6      608.96      518.00     21.50 o 
   9 -11   6      120.41      105.33     12.33 o 
  10 -11   6       49.31       44.88      8.90 o 
  11 -11   6       15.95       -2.72     14.52 o 
  12 -11   6      183.78      173.17     15.48 o 
  13 -11   6       23.83       23.43     11.79 o 
  14 -11   6       88.85       78.08     16.39 o 
 -11 -10   6       16.56        3.50     14.63 o 
 -10 -10   6      154.82      179.46     29.88 o 
  -9 -10   6        6.10       24.04     15.98 o 
  -8 -10   6      625.33      698.98     26.55 o 
  -7 -10   6      270.64      283.11     16.60 o 
  -6 -10   6      906.20      883.18     21.82 o 
  -5 -10   6       21.47       39.96      6.07 o 
  -4 -10   6      368.00      386.10     14.97 o 
  -3 -10   6      628.65      693.11     17.48 o 
  -2 -10   6        2.11        1.90      4.26 o 
  -1 -10   6       27.52       28.70      6.57 o 
   0 -10   6      148.08      189.05     10.21 o 
   1 -10   6      376.75      433.59     11.77 o 
   2 -10   6       71.10       60.99      5.62 o 
   3 -10   6       61.87       63.45      5.80 o 
   4 -10   6      716.85      776.16     16.58 o 
   5 -10   6       89.81      100.59      6.95 o 
   6 -10   6      121.42      133.52      7.97 o 
   7 -10   6      335.17      312.93     15.74 o 
   8 -10   6       90.33       73.22      9.25 o 
   9 -10   6        0.08        6.36      6.64 o 
  10 -10   6      324.48      323.62     16.34 o 
  11 -10   6      139.92      125.86     13.12 o 
  12 -10   6      257.98      303.58     26.28 o 
  13 -10   6       33.13       30.58     26.21 o 
  14 -10   6       28.72       25.84     12.85 o 
 -11  -9   6        1.45        0.39     12.77 o 
 -10  -9   6      110.06      147.97     26.54 o 
  -9  -9   6      115.70      137.03     13.87 o 
  -8  -9   6        5.71       12.84      5.50 o 
  -7  -9   6     4102.57     4175.65     92.17 o 
  -6  -9   6     2606.63     2818.77     66.14 o 
  -5  -9   6      110.99      111.47      7.72 o 
  -4  -9   6       61.51       70.79      6.79 o 
  -3  -9   6      633.71      720.83     15.40 o 
  -2  -9   6      157.66      159.19      7.56 o 
  -1  -9   6      143.37      149.80      8.59 o 
   0  -9   6       76.38       72.30      5.55 o 
   1  -9   6      385.38      402.93     12.46 o 
   2  -9   6      370.85      424.06     11.78 o 
   3  -9   6      336.47      368.32      9.04 o 
   4  -9   6      258.13      249.54      8.11 o 
   5  -9   6      818.14      872.13     15.97 o 
   6  -9   6       12.99       18.86      3.87 o 
   7  -9   6      479.09      517.52     13.97 o 
   8  -9   6      185.13      150.93      9.24 o 
   9  -9   6      225.17      173.26     11.05 o 
  10  -9   6     1341.19     1319.50     33.37 o 
  11  -9   6      408.15      416.73     16.67 o 
  12  -9   6       71.27       67.81     13.51 o 
  13  -9   6      275.39      244.43     19.18 o 
  14  -9   6       15.44       18.19      8.41 o 
  15  -9   6       79.04      121.19     31.00 o 
 -11  -8   6       18.50        8.35     13.27 o 
 -10  -8   6      470.82      475.48     40.71 o 
  -9  -8   6      281.55      232.13     15.43 o 
  -8  -8   6       37.64       47.74      5.98 o 
  -7  -8   6     1704.75     1873.67     39.84 o 
  -6  -8   6       20.42       17.71      4.76 o 
  -5  -8   6      629.29      727.14     13.05 o 
  -4  -8   6       75.51       87.90      4.48 o 
  -3  -8   6       86.22       81.59      5.18 o 
  -2  -8   6      614.84      612.24     14.65 o 
  -1  -8   6       25.37       21.12      2.90 o 
   0  -8   6      479.13      529.37     11.13 o 
   1  -8   6      199.34      209.96      6.53 o 
   2  -8   6     3515.79     3760.76     42.94 o 
   3  -8   6      116.78      121.74      5.21 o 
   4  -8   6       82.74       78.05      4.91 o 
   5  -8   6      754.71      816.11     13.42 o 
   6  -8   6      359.83      389.02      9.12 o 
   7  -8   6      160.69      146.61      7.55 o 
   8  -8   6       24.39       27.62      4.54 o 
   9  -8   6      176.56      162.10      8.79 o 
  10  -8   6      655.22      616.88     23.41 o 
  11  -8   6      372.50      332.17     18.07 o 
  12  -8   6      131.15      166.20     12.34 o 
  13  -8   6      430.72      409.71     20.45 o 
  14  -8   6        5.21       13.30      7.50 o 
  15  -8   6        5.43       13.12      8.51 o 
 -15  -7   6       87.93       89.98     11.96 o 
 -11  -7   6       33.57       44.04     15.40 o 
 -10  -7   6      213.86      277.57     29.80 o 
  -9  -7   6      243.52      246.62     10.69 o 
  -8  -7   6      377.67      352.67     13.21 o 
  -7  -7   6     1126.74     1196.20     22.70 o 
  -6  -7   6      442.95      461.63     11.78 o 
  -5  -7   6      165.92      169.27      4.90 o 
  -4  -7   6      313.69      304.63      8.50 o 
  -3  -7   6      212.05      229.97      5.98 o 
  -2  -7   6        0.62        6.59      2.05 o 
  -1  -7   6      114.20      112.89      4.52 o 
   0  -7   6      501.60      498.01     11.76 o 
   1  -7   6     2320.13     2620.75     31.04 o 
   2  -7   6      359.71      378.89      7.62 o 
   3  -7   6        8.17        1.54      1.85 o 
   4  -7   6       78.56       75.97      4.08 o 
   5  -7   6      689.05      691.88     11.85 o 
   6  -7   6       59.90       54.41      4.07 o 
   7  -7   6      687.93      599.28     20.23 o 
   8  -7   6      148.01      113.58      7.01 o 
   9  -7   6     1239.49     1138.20     22.69 o 
  10  -7   6      295.85      316.31     10.96 o 
  11  -7   6        6.11        6.07      5.33 o 
  12  -7   6      111.50      101.77      9.88 o 
  13  -7   6      300.36      327.66     15.17 o 
  14  -7   6        0.85        4.29      5.46 o 
  15  -7   6       10.34        4.71     10.24 o 
 -15  -6   6       90.84       87.55     14.03 o 
 -14  -6   6       61.18       73.58     11.87 o 
 -13  -6   6        0.35       15.09      7.36 o 
 -10  -6   6      133.29      143.76     22.54 o 
  -9  -6   6      115.94      112.23      8.05 o 
  -8  -6   6     2751.34     2608.89     51.63 o 
  -7  -6   6        0.20        8.79      2.62 o 
  -6  -6   6      140.79      131.89      6.11 o 
  -5  -6   6      128.16      115.03      3.90 o 
  -4  -6   6     2657.10     2923.42     36.81 o 
  -3  -6   6     1635.00     1535.73     24.84 o 
  -2  -6   6       36.23       63.90      3.33 o 
  -1  -6   6      438.78      427.41     11.17 o 
   0  -6   6     1024.25     1078.09     17.63 o 
   1  -6   6       39.31       37.63      4.24 o 
   2  -6   6       18.15       21.49      2.44 o 
   3  -6   6       38.01       29.99      2.74 o 
   4  -6   6      481.03      474.89      8.46 o 
   5  -6   6      140.47      140.51      5.47 o 
   6  -6   6      513.97      510.87      9.82 o 
   7  -6   6       31.61       30.50      4.10 o 
   8  -6   6      237.67      232.40      8.54 o 
   9  -6   6        8.60        3.50      3.61 o 
  10  -6   6      104.36      152.60     14.04 o 
  11  -6   6        0.01       -1.08      4.79 o 
  12  -6   6      269.60      265.17     13.59 o 
  13  -6   6      102.28      118.17     10.08 o 
  14  -6   6      101.94      104.45      9.09 o 
  15  -6   6       17.60       32.82     11.53 o 
 -16  -5   6      117.43      153.68     19.15 o 
 -15  -5   6       11.45       20.36     10.00 o 
 -14  -5   6       55.16       46.04     11.40 o 
 -13  -5   6       41.22       48.68      9.21 o 
 -12  -5   6        3.33       12.63      6.04 o 
 -11  -5   6       47.59       42.58      7.81 o 
 -10  -5   6      112.98      126.30      9.42 o 
  -9  -5   6      110.77      115.51      5.85 o 
  -8  -5   6      430.08      444.28     11.49 o 
  -7  -5   6      232.69      261.98      9.92 o 
  -6  -5   6       21.14       35.38      3.81 o 
  -5  -5   6     2092.45     2211.46     31.08 o 
  -4  -5   6       65.71       77.52      3.24 o 
  -3  -5   6     2019.20     2198.54     27.16 o 
  -2  -5   6     1049.65      976.93     14.55 o 
  -1  -5   6      409.96      415.98      8.70 o 
   0  -5   6       52.76       45.22      3.10 o 
   1  -5   6      802.55      860.21     18.22 o 
   2  -5   6      423.88      450.44      7.49 o 
   3  -5   6      250.24      223.11      5.39 o 
   4  -5   6        5.18        4.17      1.91 o 
   5  -5   6     1835.96     1938.41     22.27 o 
   6  -5   6       92.43       85.52      5.44 o 
   7  -5   6      243.05      244.06      7.92 o 
   8  -5   6       84.57       90.85      6.20 o 
   9  -5   6        1.50        3.74      3.33 o 
  10  -5   6      236.31      220.95     10.55 o 
  11  -5   6      358.30      333.61     13.01 o 
  12  -5   6       54.27       62.62      7.58 o 
  13  -5   6      270.81      272.24     12.07 o 
  14  -5   6       23.05       13.84      6.72 o 
  15  -5   6      313.21      297.46     21.77 o 
  16  -5   6        0.77        0.11      8.17 o 
 -16  -4   6       17.73       30.45     12.60 o 
 -15  -4   6      232.51      279.98     21.52 o 
 -14  -4   6      211.83      215.72     12.71 o 
 -13  -4   6       37.41       22.97      5.39 o 
 -12  -4   6      193.56      214.33     10.38 o 
 -11  -4   6       72.00       74.71      9.94 o 
 -10  -4   6      119.83      119.64      9.39 o 
  -9  -4   6      467.87      436.74     11.14 o 
  -8  -4   6        8.00        9.48      1.98 o 
  -7  -4   6        9.19        8.72      1.80 o 
  -6  -4   6       31.79       33.89      2.78 o 
  -5  -4   6      125.46      125.17      3.72 o 
  -4  -4   6      208.03      221.91      4.99 o 
  -3  -4   6      632.54      674.50     12.09 o 
  -2  -4   6      350.88      351.14      6.47 o 
  -1  -4   6      398.69      367.09     11.43 o 
   0  -4   6      147.19      162.33      4.86 o 
   1  -4   6       95.24       75.30      3.56 o 
   2  -4   6      705.39      730.60     10.00 o 
   3  -4   6      986.15     1090.42     17.90 o 
   4  -4   6       24.77       18.69      2.31 o 
   5  -4   6      388.28      366.32      7.49 o 
   6  -4   6      414.47      457.77     10.05 o 
   7  -4   6      529.72      547.67     11.65 o 
   8  -4   6     1649.05     1667.39     26.63 o 
   9  -4   6       31.35       23.42      4.95 o 
  10  -4   6      290.10      258.63     10.75 o 
  11  -4   6       29.61       27.40      5.49 o 
  12  -4   6       23.49       35.41      6.06 o 
  13  -4   6       72.17       74.63     10.32 o 
  14  -4   6      175.97      192.01     15.51 o 
  15  -4   6       12.09        6.19      8.85 o 
  16  -4   6        5.30        1.02      9.08 o 
 -16  -3   6        3.20       16.69     10.51 o 
 -15  -3   6        0.14        5.99      7.82 o 
 -14  -3   6      210.57      213.08     12.12 o 
 -13  -3   6        0.05       -0.70      4.21 o 
 -12  -3   6       18.76       13.24      5.34 o 
 -11  -3   6      310.01      267.15     17.21 o 
 -10  -3   6       46.67       28.51      5.34 o 
  -9  -3   6      179.05      163.65      7.14 o 
  -8  -3   6        6.47        4.56      1.98 o 
  -7  -3   6      194.71      179.65      6.51 o 
  -6  -3   6     1930.41     1902.63     32.28 o 
  -5  -3   6     2431.11     2698.42     32.31 o 
  -4  -3   6      615.17      621.57     11.13 o 
  -3  -3   6       56.59       78.05      4.09 o 
  -2  -3   6       79.77       74.48      3.75 o 
  -1  -3   6     2846.92     2822.09     36.32 o 
   0  -3   6       44.85       47.89      2.85 o 
   1  -3   6     1133.29     1127.03     14.72 o 
   2  -3   6      135.81      104.44      4.15 o 
   3  -3   6     1475.93     1834.39     26.41 o 
   4  -3   6      138.20      183.73      5.03 o 
   5  -3   6        0.33       10.51      2.10 o 
   6  -3   6      270.32      240.75      6.96 o 
   7  -3   6      763.00      744.12     13.49 o 
   8  -3   6      510.89      529.02     13.82 o 
   9  -3   6      302.66      360.36     11.51 o 
  10  -3   6       23.10       21.07      4.72 o 
  11  -3   6       20.25       27.79      5.08 o 
  12  -3   6      327.76      336.02     31.35 o 
  13  -3   6      179.77      188.44     14.47 o 
  14  -3   6       91.67       93.92     11.35 o 
  15  -3   6       83.92       76.28     13.57 o 
  16  -3   6       24.27       17.36     10.85 o 
 -16  -2   6       67.04       38.76     14.97 o 
 -15  -2   6      266.85      276.41     14.80 o 
 -14  -2   6       87.33       84.60      9.72 o 
 -13  -2   6        0.05        0.72      7.34 o 
 -12  -2   6       16.69       22.85      8.16 o 
 -11  -2   6      479.01      422.62     23.28 o 
 -10  -2   6      227.21      211.25     13.60 o 
  -9  -2   6        1.18        1.31      2.75 o 
  -8  -2   6        3.81       10.23      2.64 o 
  -7  -2   6      323.05      281.79      7.12 o 
  -6  -2   6     1927.30     2008.14     25.35 o 
  -5  -2   6        3.63        5.17      1.73 o 
  -4  -2   6     1296.96     1505.66     19.53 o 
  -3  -2   6       94.36       89.57      5.16 o 
  -2  -2   6     2031.77     2112.27     30.81 o 
  -1  -2   6      276.12      240.70      7.14 o 
   0  -2   6      100.72      111.40      3.63 o 
   1  -2   6     1176.55     1021.20     17.91 o 
   2  -2   6      564.61      638.68     10.37 o 
   3  -2   6        2.76        5.80      1.65 o 
   4  -2   6     2947.29     3447.84     36.79 o 
   5  -2   6       58.64       45.72      3.53 o 
   6  -2   6       15.56       11.29      2.77 o 
   7  -2   6       65.30       60.94      5.19 o 
   8  -2   6       99.53      108.08      7.04 o 
   9  -2   6      226.11      227.98      9.22 o 
  10  -2   6      344.30      317.86     14.93 o 
  11  -2   6       53.09       52.32      7.15 o 
  12  -2   6       20.32       23.36      6.16 o 
  13  -2   6       13.22       16.74      6.40 o 
  14  -2   6        1.37        3.78      5.91 o 
  15  -2   6       31.44       13.29     11.73 o 
  16  -2   6      123.58       88.84     14.29 o 
 -16  -1   6       50.36       65.84     14.94 o 
 -15  -1   6       12.62       13.95      7.09 o 
 -14  -1   6       23.38       21.39      6.22 o 
 -13  -1   6       91.25       97.96     10.32 o 
 -12  -1   6      522.12      538.15     28.92 o 
 -11  -1   6        0.68       15.84     10.17 o 
 -10  -1   6        9.62       15.15      4.84 o 
  -9  -1   6     1075.97     1183.91     22.76 o 
  -8  -1   6       96.78       77.09      4.82 o 
  -7  -1   6       89.19      107.88      4.81 o 
  -6  -1   6       65.83       72.59      4.21 o 
  -5  -1   6      303.42      397.46      7.64 o 
  -4  -1   6      161.02      169.22      4.79 o 
  -3  -1   6     2159.35     2113.28     28.59 o 
  -2  -1   6       37.73       49.17      3.25 o 
  -1  -1   6     1970.33     2079.62     28.57 o 
   0  -1   6      184.07      143.52      3.89 o 
   1  -1   6     1757.59     1944.09     25.30 o 
   2  -1   6      363.76      329.85      9.19 o 
   3  -1   6     1748.80     1921.72     24.50 o 
   4  -1   6      196.77      193.68      7.15 o 
   5  -1   6      423.31      412.51      7.92 o 
   6  -1   6      202.15      192.39      7.36 o 
   7  -1   6        7.43        4.08      2.83 o 
   8  -1   6        6.11        5.30      3.36 o 
   9  -1   6      606.86      654.76     15.10 o 
  10  -1   6      161.13      162.67     10.05 o 
  11  -1   6     1093.30     1047.29     35.94 o 
  12  -1   6        7.23       12.75      5.53 o 
  13  -1   6        1.07        1.77      5.36 o 
  14  -1   6       65.63       58.42      9.37 o 
  15  -1   6      101.49      143.58     16.11 o 
  16  -1   6      242.16      263.22     29.57 o 
 -16   0   6       23.69       49.16     10.87 o 
 -15   0   6       67.00       84.66     23.10 o 
 -14   0   6       55.82       38.95     18.24 o 
 -13   0   6        0.28        5.81     10.96 o 
 -12   0   6       52.87       35.07     10.20 o 
 -11   0   6       74.22       63.58     15.64 o 
 -10   0   6      170.68      159.57     12.11 o 
  -9   0   6      101.96      105.27     10.16 o 
  -8   0   6      150.70      178.89      9.74 o 
  -7   0   6        9.66        5.80      2.71 o 
  -6   0   6      111.53      103.30      5.41 o 
  -5   0   6     1197.49     1279.93     20.60 o 
  -4   0   6     3097.53     3196.57     41.68 o 
  -3   0   6      677.72      638.20     13.72 o 
  -2   0   6      400.55      346.65      6.96 o 
  -1   0   6      248.85      265.97      5.82 o 
   0   0   6      115.54      137.07      4.38 o 
   1   0   6      125.93      109.29      4.05 o 
   2   0   6      678.62      826.08     12.75 o 
   3   0   6      448.34      467.37     13.21 o 
   4   0   6      195.13      241.71      5.99 o 
   5   0   6      457.50      477.12      9.82 o 
   6   0   6       33.43       30.83      3.79 o 
   7   0   6        0.85        5.34      2.83 o 
   8   0   6      586.94      533.84     12.60 o 
   9   0   6       37.33       35.81      6.59 o 
  10   0   6     1412.68     1399.64     29.66 o 
  11   0   6       65.81       51.14      6.89 o 
  12   0   6      348.23      343.28     14.98 o 
  13   0   6       11.45       11.58      5.73 o 
  14   0   6      295.13      337.55     16.61 o 
  15   0   6       12.95       12.09      8.29 o 
  16   0   6       27.35       29.96     12.96 o 
 -16   1   6       34.24       29.11     13.89 o 
 -15   1   6        1.95        5.21      5.67 o 
 -14   1   6        8.27        6.25      5.73 o 
 -13   1   6        0.33        5.13      7.59 o 
 -12   1   6     2528.59     2396.81    168.93 o 
 -11   1   6     2501.69     2387.43     87.18 o 
 -10   1   6      909.39      920.42     32.66 o 
  -9   1   6        6.07        9.15      4.96 o 
  -8   1   6       98.25       82.27     12.84 o 
  -7   1   6       85.15       87.76      6.03 o 
  -6   1   6       56.47       62.08      3.70 o 
  -5   1   6     2939.38     3203.30     43.00 o 
  -4   1   6      764.48      771.96     14.75 o 
  -3   1   6      556.57      615.91     10.58 o 
  -2   1   6       51.00       47.91      2.83 o 
  -1   1   6     2570.67     2781.65     39.21 o 
   0   1   6       68.61       73.79      3.95 o 
   1   1   6     3028.83     3278.35     36.24 o 
   2   1   6       32.93       27.33      2.33 o 
   3   1   6     4119.46     4578.37     49.91 o 
   4   1   6        0.09       -0.28      1.83 o 
   5   1   6      546.97      640.99     10.46 o 
   6   1   6      113.44      117.10      5.36 o 
   7   1   6      108.65       86.19      4.61 o 
   8   1   6        0.47        2.12      3.32 o 
   9   1   6      700.68      677.70     20.54 o 
  10   1   6        1.46        2.15      3.29 o 
  12   1   6        6.13       13.24      6.08 o 
  13   1   6      176.97      194.58     15.21 o 
  14   1   6       20.02       27.95     10.02 o 
  15   1   6       29.51        9.23      6.67 o 
 -16   2   6       43.93       51.57     11.47 o 
 -15   2   6       11.61       10.21      8.41 o 
 -14   2   6      343.51      332.29     22.02 o 
 -13   2   6      324.16      198.39     27.13 o 
 -12   2   6     1800.45     1605.73     90.31 o 
 -11   2   6      616.10      594.24     27.12 o 
 -10   2   6       29.39       53.58      8.08 o 
  -9   2   6      127.32      125.14     11.33 o 
  -8   2   6      106.40      112.00      7.41 o 
  -7   2   6        3.65       -1.98      2.10 o 
  -6   2   6      227.65      271.26      8.11 o 
  -5   2   6      541.11      516.65     10.88 o 
  -4   2   6     2039.18     2422.29     30.02 o 
  -3   2   6      533.91      515.01     12.24 o 
  -2   2   6     9794.03    11017.84    107.68 o 
  -1   2   6     3325.13     3115.97     52.84 o 
   0   2   6      488.10      539.03      8.01 o 
   1   2   6       34.83       26.02      2.40 o 
   2   2   6     1297.03     1353.99     16.96 o 
   3   2   6      190.51      211.95      5.10 o 
   4   2   6      302.75      305.41      7.74 o 
   5   2   6      281.15      275.62      6.31 o 
   6   2   6        0.18        0.94      2.09 o 
   7   2   6       96.31      111.01      8.56 o 
   8   2   6      771.43      726.12     24.92 o 
   9   2   6        0.04        4.08      3.56 o 
  10   2   6      224.66      175.65      9.48 o 
  11   2   6        1.17        1.02      3.81 o 
  12   2   6       30.10       27.57      5.89 o 
  13   2   6        0.42        1.29      4.63 o 
  14   2   6       28.22       24.85      7.36 o 
  15   2   6       10.87       16.90      8.69 o 
 -16   3   6        0.26        4.32      9.12 o 
 -15   3   6        9.04        9.17      9.16 o 
 -14   3   6       60.01       43.26     14.60 o 
 -13   3   6       40.86       28.74     10.38 o 
 -12   3   6      251.55      216.89     31.92 o 
 -11   3   6      202.24      247.05     40.08 o 
 -10   3   6      541.12      565.61     15.68 o 
  -9   3   6      400.22      409.08     13.66 o 
  -8   3   6      145.38      137.81      8.26 o 
  -7   3   6      346.27      320.70     14.58 o 
  -6   3   6        1.63        3.78      1.99 o 
  -5   3   6      952.62     1067.23     14.28 o 
  -4   3   6      817.86      925.51     14.64 o 
  -3   3   6     1698.87     1984.52     21.52 o 
  -2   3   6     1095.79     1125.76     15.61 o 
  -1   3   6       43.66       31.24      2.31 o 
   0   3   6     3392.44     3338.10     55.14 o 
   1   3   6     5049.49     5839.95     68.53 o 
   2   3   6      545.68      570.18      9.54 o 
   3   3   6       98.71      121.57      4.42 o 
   4   3   6        3.73        5.57      2.09 o 
   5   3   6      768.89      868.96     12.29 o 
   6   3   6       41.21       41.97      5.17 o 
   7   3   6      118.14      113.03      7.39 o 
   8   3   6      102.95       98.44      9.47 o 
   9   3   6      847.65      977.43     21.90 o 
  10   3   6        0.09        5.02      3.75 o 
  11   3   6       16.16       15.21      4.27 o 
  12   3   6       47.06       41.21      6.21 o 
  13   3   6      426.21      406.15     16.97 o 
  14   3   6        4.23       14.42      7.30 o 
  15   3   6       58.61       58.03     16.74 o 
 -16   4   6       18.81       13.13     10.38 o 
 -15   4   6        9.55        8.11     10.31 o 
 -14   4   6        4.98        6.67      8.99 o 
 -13   4   6        0.28      -11.61      8.51 o 
 -12   4   6      221.32      225.48     18.26 o 
 -11   4   6      534.24      529.66     27.61 o 
 -10   4   6      749.50      756.97     27.41 o 
  -9   4   6        0.24       -2.03      3.63 o 
  -8   4   6        0.58        0.51      3.56 o 
  -7   4   6       89.43       81.94      6.42 o 
  -6   4   6      718.06      765.45     15.65 o 
  -5   4   6      121.41      116.24      4.38 o 
  -4   4   6     1155.54     1482.96     17.51 o 
  -3   4   6      353.60      369.16      6.60 o 
  -2   4   6        1.53        2.41      1.42 o 
  -1   4   6       84.35       61.03      3.89 o 
   0   4   6     3831.25     4534.49     52.41 o 
   1   4   6      167.41      154.18      4.59 o 
   2   4   6     2644.97     2693.74     33.69 o 
   3   4   6      156.30      135.34      5.05 o 
   4   4   6      857.36      810.41     12.88 o 
   5   4   6       12.92       12.40      3.58 o 
   6   4   6     1089.55     1133.99     20.79 o 
   7   4   6       94.40       94.57      6.71 o 
   8   4   6      378.33      420.74     12.68 o 
   9   4   6       16.60       12.33      4.10 o 
  10   4   6     1213.70     1074.21     23.67 o 
  11   4   6       16.89       25.21      8.38 o 
  12   4   6        0.16        7.18      9.97 o 
  13   4   6        9.20       14.11      6.50 o 
  14   4   6        0.27        3.44      6.11 o 
  15   4   6       37.48       33.60     17.20 o 
 -16   5   6        0.23        1.56      9.27 o 
 -15   5   6       15.93       11.50      9.83 o 
 -14   5   6      119.37      122.27     20.01 o 
 -13   5   6       15.46       28.48     10.46 o 
 -12   5   6       80.01       95.93     10.64 o 
 -11   5   6       26.68       43.03      7.46 o 
 -10   5   6       79.65       55.02      6.50 o 
  -9   5   6      321.84      347.68     12.32 o 
  -8   5   6      215.87      183.86      9.23 o 
  -7   5   6      382.51      373.64     10.54 o 
  -6   5   6        3.44       -0.45      2.58 o 
  -5   5   6      409.30      403.50      8.54 o 
  -4   5   6        0.11        2.85      1.91 o 
  -3   5   6       46.24       82.77      4.33 o 
  -2   5   6      242.37      221.64      4.96 o 
  -1   5   6      479.72      645.18      9.73 o 
   0   5   6       28.04       38.74      2.64 o 
   1   5   6      242.52      276.18      6.14 o 
   2   5   6      128.42      130.98      4.78 o 
   3   5   6       29.05       25.03      2.66 o 
   4   5   6      146.04      127.07      4.60 o 
   5   5   6       43.42       41.12      4.18 o 
   6   5   6      268.03      234.61      9.47 o 
   7   5   6      570.59      548.82     14.37 o 
   8   5   6      102.37      134.93     10.13 o 
   9   5   6      961.20      879.90     35.59 o 
  10   5   6       15.99       20.67      4.67 o 
  11   5   6        2.60       13.49      4.71 o 
  12   5   6        2.72       11.32      6.52 o 
  13   5   6       69.93       78.48      8.74 o 
  14   5   6       10.39       15.44      6.67 o 
 -16   6   6      232.63      243.29     19.01 o 
 -15   6   6      479.28      524.83     81.53 o 
 -14   6   6       81.03       73.39     15.21 o 
 -13   6   6      222.57      215.06     11.40 o 
 -12   6   6        0.34       -5.12      4.79 o 
 -11   6   6      318.97      340.14     15.24 o 
 -10   6   6       12.41        5.04      4.75 o 
  -9   6   6       21.93       14.84      5.17 o 
  -8   6   6      140.03      177.52      9.04 o 
  -7   6   6       88.04       82.71      6.32 o 
  -6   6   6      164.78      137.46      6.49 o 
  -5   6   6        5.91        8.68      2.43 o 
  -4   6   6       29.68       44.12      3.35 o 
  -3   6   6      116.45      135.76      4.73 o 
  -2   6   6      760.82      756.72     11.14 o 
  -1   6   6        0.06        1.92      1.43 o 
   0   6   6      299.88      383.52      9.02 o 
   1   6   6        0.64        3.42      2.49 o 
   2   6   6     1050.24     1142.23     20.18 o 
   3   6   6        5.25        6.48      1.98 o 
   4   6   6        6.22        4.17      2.35 o 
   5   6   6        0.14        1.84      3.78 o 
   6   6   6      538.02      546.88     17.57 o 
   7   6   6       23.99       21.99      5.27 o 
   8   6   6      502.45      456.02     14.51 o 
   9   6   6      223.87      232.21     10.18 o 
  10   6   6       12.11       16.44      5.02 o 
  11   6   6        5.42       10.27      4.73 o 
  12   6   6        6.28        6.53      5.18 o 
  13   6   6        0.25        6.19      6.21 o 
  14   6   6       12.09       36.81     11.41 o 
 -15   7   6       57.48       67.37     12.28 o 
 -14   7   6      100.92      113.03     14.06 o 
 -13   7   6      676.39      720.15     21.92 o 
 -12   7   6      110.86      109.48     14.03 o 
 -11   7   6      122.58      120.89     10.38 o 
 -10   7   6       56.30       51.23      6.89 o 
  -9   7   6      442.47      417.02     13.13 o 
  -8   7   6      251.99      253.02     14.80 o 
  -7   7   6      499.48      518.64     13.83 o 
  -6   7   6     2814.87     2713.94     53.07 o 
  -5   7   6       37.35       55.12      4.02 o 
  -4   7   6        7.70       15.22      2.66 o 
  -3   7   6      255.35      271.14      6.56 o 
  -2   7   6      219.40      221.34      6.39 o 
  -1   7   6      286.48      280.05      8.29 o 
   0   7   6        5.34        7.13      2.90 o 
   1   7   6      623.85      658.46     14.27 o 
   2   7   6      247.55      252.68      8.27 o 
   3   7   6     1787.63     1871.95     32.60 o 
   4   7   6       53.33       54.70      7.62 o 
   5   7   6     2166.01     2164.89     43.37 o 
   6   7   6       20.45       14.67      6.18 o 
   7   7   6      170.12      156.71      8.58 o 
   8   7   6        9.66       11.59      5.98 o 
   9   7   6      329.73      305.96     11.61 o 
  10   7   6        1.83        6.66      4.17 o 
  11   7   6      200.52      227.54     15.97 o 
  12   7   6       32.20       45.47      8.97 o 
 -15   8   6      103.03      118.63     15.65 o 
 -14   8   6      127.79      132.29     10.11 o 
 -13   8   6      350.32      372.75     23.83 o 
 -12   8   6       24.37       30.53      9.04 o 
 -11   8   6       22.63       23.89      6.31 o 
 -10   8   6       21.27       26.72      5.21 o 
  -9   8   6       13.34        3.08      4.81 o 
  -8   8   6     1139.30     1157.14     23.31 o 
  -7   8   6     1157.37     1128.12     32.78 o 
  -6   8   6     2646.83     2803.35     45.86 o 
  -5   8   6      457.79      435.14      9.94 o 
  -4   8   6      182.64      208.06      7.49 o 
  -3   8   6       12.86       19.27      3.46 o 
  -2   8   6       83.55      107.07      6.35 o 
  -1   8   6      150.89      144.12      6.96 o 
   0   8   6       16.16       10.53      3.49 o 
   1   8   6      120.92      130.67      7.97 o 
   2   8   6     2590.97     2582.44     43.73 o 
   3   8   6        3.93        3.69      4.00 o 
   4   8   6     1825.60     1786.22     45.65 o 
   5   8   6      362.08      353.28     17.39 o 
   6   8   6       88.84      102.44      8.15 o 
   7   8   6       13.03       19.57      4.45 o 
   8   8   6      557.87      540.28     22.50 o 
   9   8   6        0.17       10.95      5.91 o 
  10   8   6      299.11      268.52     13.25 o 
  11   8   6      186.26      230.50     25.91 o 
  13   8   6       17.66       55.01     23.17 o 
 -14   9   6      113.40      114.96     11.46 o 
 -13   9   6        2.08       -1.23      7.57 o 
 -12   9   6       35.10       31.05     10.40 o 
 -11   9   6      497.02      484.28     26.30 o 
 -10   9   6       77.18       65.59      7.82 o 
  -9   9   6      285.48      286.84     13.67 o 
  -8   9   6      564.76      577.17     23.93 o 
  -7   9   6        6.03        6.17      6.11 o 
  -6   9   6      168.48      179.71     11.38 o 
  -5   9   6     2158.05     2112.34     35.02 o 
  -4   9   6       43.21       38.30      5.11 o 
  -3   9   6       96.66      101.94      6.76 o 
  -2   9   6      192.42      183.10      8.12 o 
  -1   9   6       21.64       26.12      4.43 o 
   0   9   6     1219.33     1156.50     22.15 o 
   1   9   6      670.30      625.31     14.63 o 
   2   9   6        2.52        4.31      3.34 o 
   3   9   6     1280.35     1273.95     30.13 o 
   4   9   6      967.36      973.52     47.13 o 
   5   9   6      160.88      129.25     11.07 o 
   6   9   6       25.03       21.52      4.62 o 
   7   9   6        0.13       12.76      6.49 o 
   8   9   6       26.44       39.35      7.33 o 
   9   9   6       18.53       29.11      8.00 o 
  10   9   6       68.12       48.91      7.09 o 
  12   9   6        9.89       31.87      8.41 o 
 -14  10   6      325.75      327.98     24.09 o 
 -13  10   6       66.92       59.77     21.24 o 
 -12  10   6        0.43        5.54     19.17 o 
 -11  10   6       78.30       51.52     15.07 o 
 -10  10   6      208.46      249.72     23.31 o 
  -9  10   6       33.81       28.69      7.48 o 
  -8  10   6       32.12       47.29      8.45 o 
  -7  10   6      575.63      571.86     19.85 o 
  -6  10   6      125.46      116.31     10.61 o 
  -5  10   6       68.75       80.79      8.13 o 
  -4  10   6      189.31      148.68      8.40 o 
  -3  10   6       18.94       17.61      4.19 o 
  -2  10   6      224.35      208.51      9.27 o 
  -1  10   6       67.65       63.27      6.17 o 
   0  10   6        3.15        6.08      2.89 o 
   1  10   6     2866.14     2652.89     46.06 o 
   2  10   6     1772.00     1816.15     33.38 o 
   3  10   6        2.56       11.59      4.61 o 
   4  10   6      388.82      381.98     14.72 o 
   5  10   6       49.05       32.94      6.05 o 
   6  10   6        0.21       -3.71      4.05 o 
   7  10   6      277.26      267.54     11.88 o 
   8  10   6       74.97       75.18      8.35 o 
   9  10   6       72.10       71.84      8.01 o 
  10  10   6      552.83      566.65     19.66 o 
  11  10   6       63.35       23.15     21.26 o 
  12  10   6     1189.62     1334.34     75.05 o 
 -13  11   6        0.05       22.54     11.03 o 
 -12  11   6      153.91      132.70     18.45 o 
 -11  11   6       58.39       68.12     11.25 o 
 -10  11   6       65.89       65.51     11.53 o 
  -9  11   6       31.73       40.14      8.46 o 
  -8  11   6       32.11       23.60      7.96 o 
  -7  11   6       92.65       85.74     10.84 o 
  -6  11   6       10.89        3.37      5.83 o 
  -5  11   6      367.83      321.73     13.47 o 
  -4  11   6      822.77      781.06     17.83 o 
  -3  11   6        3.46        2.45      4.33 o 
  -2  11   6        7.76        9.52      4.37 o 
  -1  11   6      796.01      794.19     18.61 o 
   0  11   6      207.46      197.74     17.51 o 
   1  11   6       10.55       17.24      4.77 o 
   2  11   6      241.77      258.21     13.00 o 
   3  11   6     2273.11     2309.80     48.93 o 
   4  11   6       33.60       23.65      7.46 o 
   5  11   6        0.49       -0.25      5.23 o 
   6  11   6       77.06       59.75      8.32 o 
   7  11   6       85.28       86.93      8.56 o 
   8  11   6      106.70       89.68      8.67 o 
   9  11   6      102.67      101.82      9.59 o 
  10  11   6      116.19      134.89     14.83 o 
  11  11   6       42.05       23.66      8.29 o 
 -12  12   6       37.18       21.18     12.72 o 
 -11  12   6        6.62       16.64      9.16 o 
 -10  12   6       26.13       30.09     12.03 o 
  -9  12   6       12.78        7.42      7.67 o 
  -8  12   6       71.86       69.48     10.54 o 
  -7  12   6       12.77        5.47      7.20 o 
  -6  12   6      680.95      705.77     23.50 o 
  -5  12   6        2.81       12.27      9.03 o 
  -4  12   6      107.64       98.96      8.50 o 
  -3  12   6      361.61      374.79     13.12 o 
  -2  12   6     2047.95     1996.91     35.94 o 
  -1  12   6       15.37       12.69      5.59 o 
   0  12   6        4.67       10.27      4.66 o 
   1  12   6      219.23      196.60     11.89 o 
   2  12   6     2683.68     2612.00     55.09 o 
   3  12   6      486.26      453.77     17.43 o 
   4  12   6      489.53      491.09     29.45 o 
   5  12   6       28.52       39.94      8.34 o 
   6  12   6       19.58       15.13      5.95 o 
   7  12   6       69.30       79.50     10.97 o 
   8  12   6      105.92      165.57     28.35 o 
   9  12   6      178.51      207.65     30.63 o 
  10  12   6      285.43      292.84     24.59 o 
 -12  13   6      111.03       92.33     22.33 o 
 -11  13   6       43.07       38.47     11.25 o 
 -10  13   6        5.39        2.13      8.71 o 
  -9  13   6       46.34       56.05     10.22 o 
  -8  13   6       28.68       27.43     13.01 o 
  -7  13   6       32.59       28.62      8.96 o 
  -6  13   6        7.98        5.43      7.67 o 
  -5  13   6        0.49        0.37      6.91 o 
  -4  13   6      131.80      148.36     10.25 o 
  -3  13   6       11.23       15.01      5.27 o 
  -2  13   6        1.57        0.51      5.92 o 
  -1  13   6      556.23      554.06     17.36 o 
   0  13   6      217.20      181.60     13.46 o 
   1  13   6      337.14      363.50     16.51 o 
   2  13   6      302.96      275.83     18.00 o 
   3  13   6      789.68      718.91     23.27 o 
   4  13   6      199.95      168.06     13.88 o 
   5  13   6       37.86       38.17      8.56 o 
   6  13   6        7.83        0.83      6.23 o 
   7  13   6      184.96      186.77     16.53 o 
   8  13   6        6.85       56.26     19.79 o 
   9  13   6       15.63       50.30     15.90 o 
 -11  14   6        5.58       13.25      8.66 o 
 -10  14   6       90.49       78.88     12.25 o 
  -9  14   6       10.19       -9.51     11.41 o 
  -8  14   6       61.28       78.33     18.46 o 
  -7  14   6      193.34      196.14     16.15 o 
  -6  14   6       99.63      125.69     14.85 o 
  -5  14   6       77.57       49.20     10.29 o 
  -4  14   6      116.92      100.27     13.39 o 
  -3  14   6       10.28        9.17      6.21 o 
  -2  14   6       12.91        8.79      6.68 o 
  -1  14   6        0.26        2.13      5.28 o 
   0  14   6       80.73       79.99      7.76 o 
   1  14   6        6.52       15.37      8.05 o 
   2  14   6       14.97        9.81      5.95 o 
   3  14   6       12.28        2.64      5.97 o 
   4  14   6      165.77      173.02     12.93 o 
   5  14   6      113.41      113.05     12.80 o 
   6  14   6      293.73      255.07     18.28 o 
   7  14   6        0.08       14.43     16.89 o 
   8  14   6       37.01       68.07     14.76 o 
  -9  15   6       69.42       79.53     24.55 o 
  -8  15   6       73.28       94.32     19.37 o 
  -7  15   6      129.85      130.63     33.43 o 
  -6  15   6       13.97       18.52      9.18 o 
  -5  15   6      142.29      161.26     17.27 o 
  -4  15   6        1.31       16.41      8.33 o 
  -3  15   6       92.16       63.94      8.10 o 
  -2  15   6      186.09      203.44     12.77 o 
  -1  15   6        8.05        9.37      5.69 o 
   0  15   6        1.55        4.95      6.69 o 
   1  15   6      126.47      141.27     12.99 o 
   2  15   6        7.69       10.98      6.24 o 
   3  15   6      203.46      211.45     18.16 o 
   4  15   6        0.01        2.12      8.15 o 
   5  15   6       77.24       73.71     11.61 o 
   6  15   6        1.95       -5.99      8.30 o 
  -7  16   6       68.48       62.84     21.98 o 
  -6  16   6        7.73        3.16      9.67 o 
  -5  16   6       48.68       30.67     11.52 o 
  -4  16   6       32.27       50.05     13.14 o 
  -3  16   6       30.45       33.81      7.76 o 
  -2  16   6        3.96        3.84      5.81 o 
  -1  16   6       76.36       88.73      9.62 o 
   0  16   6        0.88       -2.26      8.56 o 
   1  16   6        0.26       17.27      9.12 o 
   2  16   6      163.09      173.51     17.71 o 
   3  16   6      102.70       88.92     16.53 o 
   4  16   6       58.86       64.73     12.22 o 
  -5  17   6       25.28       34.65     11.08 o 
  -4  17   6       31.27        9.41     15.44 o 
  -3  17   6       16.71       26.29     22.78 o 
  -2  17   6       31.13       35.31      7.98 o 
  -1  17   6        1.11        5.86      9.83 o 
   0  17   6        6.12        5.96     20.86 o 
   1  17   6        4.02        7.03      8.41 o 
   0 -19   7       75.34       62.27     13.32 o 
   1 -19   7        2.92       21.82     27.80 o 
   2 -19   7       16.69       29.03     17.58 o 
  -4 -18   7       37.26       54.02     18.32 o 
  -3 -18   7        1.66        5.94     11.67 o 
  -2 -18   7       61.57       53.08     12.56 o 
  -1 -18   7       24.32       21.35      9.52 o 
   0 -18   7       23.16       29.35     10.88 o 
   1 -18   7       42.32       48.00     12.04 o 
   2 -18   7      398.89      370.79     24.20 o 
   3 -18   7        4.88       19.80     14.75 o 
   4 -18   7        2.49        1.74      7.01 o 
   5 -18   7       44.97       44.58     10.85 o 
   6 -18   7        3.66        0.45      9.51 o 
  -6 -17   7       35.25       35.88     11.22 o 
  -5 -17   7       52.98       66.78     12.54 o 
  -4 -17   7       12.25       15.07     14.31 o 
  -3 -17   7       86.04       91.00     11.56 o 
  -2 -17   7        9.95        5.28      7.81 o 
  -1 -17   7       18.98       30.21      9.80 o 
   0 -17   7      114.38       94.12     14.08 o 
   1 -17   7       79.97       62.46     12.18 o 
   2 -17   7        0.10       -2.45      8.73 o 
   3 -17   7      239.01      272.82     14.96 o 
   4 -17   7       23.68       34.91      8.65 o 
   5 -17   7       24.30       26.54      9.76 o 
   6 -17   7        8.73       13.07      9.47 o 
   7 -17   7       54.31       86.27     17.38 o 
   8 -17   7       83.01       75.59     16.51 o 
  -8 -16   7       32.06       56.56     13.15 o 
  -7 -16   7       13.26       27.03     11.53 o 
  -6 -16   7      246.42      290.07     21.11 o 
  -5 -16   7       80.10       53.67     11.17 o 
  -4 -16   7       23.20       20.47      8.41 o 
  -3 -16   7       55.93       44.05     10.40 o 
  -2 -16   7      202.78      181.07     23.20 o 
  -1 -16   7        5.00        2.05      8.69 o 
   0 -16   7      163.81      134.98     15.46 o 
   1 -16   7       37.68       59.73     11.41 o 
   2 -16   7        0.90        6.25      6.85 o 
   3 -16   7       21.15       16.23      7.08 o 
   4 -16   7      116.04      141.42     16.68 o 
   5 -16   7       46.60       60.77     10.53 o 
   6 -16   7       49.76       43.39     13.45 o 
   7 -16   7       35.49       36.73     10.92 o 
   8 -16   7        0.04       -4.71     10.21 o 
   9 -16   7        4.37        0.75     10.70 o 
  -9 -15   7       98.25      137.42     14.99 o 
  -8 -15   7       23.87       44.38     17.14 o 
  -7 -15   7        3.05       16.84     10.46 o 
  -6 -15   7       20.61       36.12      9.91 o 
  -5 -15   7       20.13        4.14      8.60 o 
  -4 -15   7       12.86       30.35      8.56 o 
  -3 -15   7       19.34       24.77      7.18 o 
  -2 -15   7       43.45       24.36     11.21 o 
  -1 -15   7        6.57        7.66      7.64 o 
   0 -15   7      525.01      549.15     25.20 o 
   1 -15   7       29.07       24.20      8.99 o 
   2 -15   7       44.74       34.75      6.88 o 
   3 -15   7       43.69       36.09      7.70 o 
   4 -15   7        4.66        9.46      5.74 o 
   5 -15   7      230.38      252.62     14.37 o 
   6 -15   7      154.01      169.32     17.09 o 
   7 -15   7        8.82       10.18     20.58 o 
   8 -15   7       47.75       62.40     14.87 o 
   9 -15   7      340.73      314.43     23.67 o 
  10 -15   7        0.76       11.41      9.40 o 
 -10 -14   7        4.55       -8.81      7.35 o 
  -9 -14   7       58.56       52.42     13.00 o 
  -8 -14   7        3.94        4.48      7.64 o 
  -7 -14   7        8.01       11.26     14.75 o 
  -6 -14   7       62.44       49.81     10.09 o 
  -5 -14   7        0.02       -3.39      7.06 o 
  -4 -14   7      102.72       77.70     11.62 o 
  -3 -14   7       25.13       23.05      7.08 o 
  -2 -14   7      320.17      352.72     20.55 o 
  -1 -14   7      168.50      157.51     14.95 o 
   0 -14   7       13.42       21.49      7.72 o 
   1 -14   7      917.46      830.28     39.88 o 
   2 -14   7      186.43      185.76     12.21 o 
   3 -14   7       66.37       59.64      7.75 o 
   4 -14   7       28.42       38.84      6.89 o 
   5 -14   7       20.31       18.93      6.43 o 
   6 -14   7       51.30       63.29     18.31 o 
   7 -14   7       10.80        6.71      9.02 o 
   8 -14   7      213.77      195.56     17.22 o 
   9 -14   7       67.46       60.41     10.74 o 
  10 -14   7       64.25       76.68     12.68 o 
  11 -14   7       28.08       49.30     12.07 o 
 -11 -13   7        0.00      -14.63     15.79 o 
 -10 -13   7       31.44       38.17     10.15 o 
  -9 -13   7      337.63      348.17     30.70 o 
  -8 -13   7      119.29      104.96     11.90 o 
  -7 -13   7      571.28      716.77     29.02 o 
  -6 -13   7      751.11      839.91     32.09 o 
  -5 -13   7       58.53       66.25     22.50 o 
  -4 -13   7      105.51      122.26     13.50 o 
  -3 -13   7      283.00      266.45     14.89 o 
  -2 -13   7        0.00       -2.68      5.71 o 
  -1 -13   7       31.63       37.87      8.82 o 
   0 -13   7      331.44      351.36     15.31 o 
   1 -13   7      523.95      500.05     14.77 o 
   2 -13   7        0.02        8.77      4.31 o 
   3 -13   7        1.99       -3.19      4.64 o 
   4 -13   7       32.43       41.41     11.34 o 
   5 -13   7       13.72        0.72      9.19 o 
   6 -13   7        5.11       21.68     20.17 o 
   7 -13   7      103.26      132.73     21.31 o 
   8 -13   7      132.47      122.09     13.28 o 
   9 -13   7       43.53       37.95      9.40 o 
  10 -13   7       18.11        5.27      8.27 o 
  11 -13   7        0.53        3.01      8.71 o 
  12 -13   7        1.34       -1.28     16.64 o 
 -11 -12   7       15.26       17.61     20.03 o 
 -10 -12   7       64.02       41.23     21.22 o 
  -9 -12   7       75.58       80.68     23.68 o 
  -8 -12   7      689.95      702.16     25.96 o 
  -7 -12   7      299.76      314.47     17.63 o 
  -6 -12   7      427.83      437.40     21.20 o 
  -5 -12   7      630.25      605.51     32.31 o 
  -4 -12   7       79.99      112.31     11.12 o 
  -3 -12   7      232.60      233.22     11.70 o 
  -2 -12   7      371.66      357.29     14.72 o 
  -1 -12   7       77.60       74.97      8.14 o 
   0 -12   7       38.57       37.01      6.53 o 
   1 -12   7       14.85       26.92      4.95 o 
   2 -12   7      206.37      206.32      9.26 o 
   3 -12   7      382.63      392.10     15.06 o 
   4 -12   7      326.41      341.75     13.42 o 
   5 -12   7       11.55       13.57      5.70 o 
   6 -12   7      117.93      129.31     11.01 o 
   7 -12   7        2.12      -11.78      5.89 o 
   8 -12   7      126.02      132.46     15.31 o 
   9 -12   7       32.11       27.59      9.26 o 
  10 -12   7      226.94      281.44     21.24 o 
  11 -12   7       16.66       27.43      9.48 o 
  12 -12   7       27.88       28.94     10.59 o 
  13 -12   7      501.92      462.19     38.68 o 
 -11 -11   7       10.24       -1.38     16.58 o 
 -10 -11   7       77.39       73.27     23.17 o 
  -9 -11   7      438.97      445.22     42.87 o 
  -8 -11   7      301.86      278.57     20.38 o 
  -7 -11   7        0.06        8.89      4.05 o 
  -6 -11   7      694.61      706.68     20.15 o 
  -5 -11   7     3032.35     2975.90     65.31 o 
  -4 -11   7     1360.56     1503.36     38.49 o 
  -3 -11   7      210.03      234.61     17.83 o 
  -2 -11   7       50.18       56.54      7.67 o 
  -1 -11   7       69.36       88.73     10.67 o 
   0 -11   7      523.77      532.08     14.14 o 
   1 -11   7        0.01        3.36      3.68 o 
   2 -11   7      847.99      833.10     18.63 o 
   3 -11   7     1766.37     1765.87     31.98 o 
   4 -11   7       41.59       42.49      5.56 o 
   5 -11   7      121.23      144.22      8.02 o 
   6 -11   7      150.62      155.11     10.26 o 
   7 -11   7       63.14       42.54      8.61 o 
   8 -11   7      241.76      239.84     16.94 o 
   9 -11   7        0.23        1.60      7.58 o 
  10 -11   7       26.14       24.99      8.87 o 
  11 -11   7       12.50       10.80      9.59 o 
  12 -11   7      252.77      246.99     36.47 o 
  13 -11   7      744.58      788.94     40.73 o 
 -11 -10   7       46.45       29.46     18.08 o 
 -10 -10   7      227.17      183.42     30.54 o 
  -9 -10   7      261.58      241.51     34.63 o 
  -8 -10   7        8.02       19.41      6.88 o 
  -7 -10   7       95.06       80.35      6.86 o 
  -6 -10   7       23.56       17.32      4.86 o 
  -5 -10   7     3823.38     4051.31     89.29 o 
  -4 -10   7       87.61       92.14      7.45 o 
  -3 -10   7      379.12      341.84     13.13 o 
  -2 -10   7       81.43       77.93      8.36 o 
  -1 -10   7     1260.05     1312.95     39.06 o 
   0 -10   7      324.25      348.00     11.22 o 
   1 -10   7      138.31      138.69      7.68 o 
   2 -10   7      232.41      200.15      8.84 o 
   3 -10   7        3.58        4.69      4.00 o 
   4 -10   7      218.56      241.57      9.50 o 
   5 -10   7        9.80       13.06      4.12 o 
   6 -10   7       41.38       61.44      5.95 o 
   7 -10   7      357.46      319.34     15.93 o 
   8 -10   7      131.52      150.55     13.39 o 
   9 -10   7        7.38       10.24      6.74 o 
  10 -10   7       98.48      127.81     15.26 o 
  11 -10   7      156.59      137.73     29.59 o 
  12 -10   7      239.49      214.49     24.44 o 
  13 -10   7       11.86       -2.01      9.60 o 
  14 -10   7      356.54      353.19     27.02 o 
 -11  -9   7        4.94      -11.47     11.23 o 
 -10  -9   7        0.04        6.00     13.17 o 
  -9  -9   7        3.00        7.01     13.66 o 
  -8  -9   7       28.75       30.20      7.56 o 
  -7  -9   7       61.58       57.15      5.35 o 
  -6  -9   7      410.59      452.96     14.31 o 
  -5  -9   7     1177.92     1168.85     25.07 o 
  -4  -9   7      312.91      318.15      9.13 o 
  -3  -9   7       42.91       33.15      4.79 o 
  -2  -9   7      123.83      109.34      7.98 o 
  -1  -9   7      341.61      366.62     17.76 o 
   0  -9   7       45.90       49.06      5.17 o 
   1  -9   7      701.70      731.82     23.86 o 
   2  -9   7       64.53       54.87      5.30 o 
   3  -9   7     1120.90     1233.65     20.23 o 
   4  -9   7       84.37       87.44      5.89 o 
   5  -9   7      175.39      168.33      8.38 o 
   6  -9   7       71.21       77.88      6.12 o 
   7  -9   7     1613.04     1526.69     31.13 o 
   8  -9   7       49.44       45.82      6.80 o 
   9  -9   7      111.14      139.83     10.46 o 
  10  -9   7       15.73       27.62     10.41 o 
  11  -9   7      134.30      145.60     13.05 o 
  12  -9   7      233.95      236.87     59.47 o 
  13  -9   7       39.74       59.70     28.07 o 
  14  -9   7      167.43      165.21     40.06 o 
 -11  -8   7        0.05        1.83     12.85 o 
 -10  -8   7      568.73      530.65     42.36 o 
  -9  -8   7      295.04      363.74     35.44 o 
  -8  -8   7       69.67       65.60      9.63 o 
  -7  -8   7      112.25      135.68      7.92 o 
  -6  -8   7        0.40        2.53      2.79 o 
  -5  -8   7      203.18      200.70      8.14 o 
  -4  -8   7      124.40      112.24      5.84 o 
  -3  -8   7      419.40      438.81     11.82 o 
  -2  -8   7      925.06      948.31     20.40 o 
  -1  -8   7       14.65       22.65      8.04 o 
   0  -8   7       14.57       16.12      3.25 o 
   1  -8   7      191.80      172.56      7.27 o 
   2  -8   7     3816.18     4041.36     66.16 o 
   3  -8   7       23.03       27.24      3.48 o 
   4  -8   7      491.37      483.08     10.33 o 
   5  -8   7       11.68       17.41      3.69 o 
   6  -8   7     1912.07     1958.37     27.01 o 
   7  -8   7        3.79        6.42      3.40 o 
   8  -8   7       37.15       46.63      5.44 o 
   9  -8   7      306.78      309.68     10.89 o 
  10  -8   7      152.48      165.03     12.07 o 
  11  -8   7      163.30      167.69     12.18 o 
  12  -8   7      195.29      215.13     19.11 o 
  13  -8   7        3.31       10.06      5.35 o 
  14  -8   7        2.65        7.65      5.97 o 
  15  -8   7       55.19       59.84     12.37 o 
 -15  -7   7      229.91      252.50     18.23 o 
 -14  -7   7       14.72       10.68      7.64 o 
 -11  -7   7        0.68       -6.33     10.40 o 
 -10  -7   7      370.10      402.96     36.07 o 
  -9  -7   7      125.96      134.18     13.18 o 
  -8  -7   7       93.44       79.84      5.83 o 
  -7  -7   7      665.39      642.21     14.01 o 
  -6  -7   7        0.00        2.45      1.83 o 
  -5  -7   7       33.02       42.27      3.39 o 
  -4  -7   7        1.65        1.45      1.86 o 
  -3  -7   7      299.58      304.21      8.87 o 
  -2  -7   7      354.89      360.25     13.06 o 
  -1  -7   7      211.00      184.53      5.50 o 
   0  -7   7      728.01      666.33     19.61 o 
   1  -7   7      169.75      203.33      6.65 o 
   2  -7   7      310.33      300.98      9.62 o 
   3  -7   7       14.18       12.57      2.44 o 
   4  -7   7       11.42       16.17      2.72 o 
   5  -7   7      364.95      389.87      8.76 o 
   6  -7   7      562.93      616.58     12.22 o 
   7  -7   7     3115.48     3140.76     41.71 o 
   8  -7   7       10.85       10.92      3.96 o 
   9  -7   7        0.47        2.68      4.04 o 
  10  -7   7      530.73      544.48     14.94 o 
  11  -7   7        3.06       16.10      5.54 o 
  12  -7   7       52.66       51.45      9.08 o 
  13  -7   7      749.19      791.83     25.69 o 
  14  -7   7       24.06       16.68      7.73 o 
  15  -7   7       42.80       59.26     13.77 o 
 -15  -6   7       33.63       25.09     11.09 o 
 -14  -6   7      174.62      217.97     16.79 o 
 -13  -6   7       78.72       98.16     12.45 o 
 -12  -6   7      148.03      197.27     13.86 o 
 -11  -6   7       53.10       60.45      8.17 o 
 -10  -6   7       49.98       22.27     12.35 o 
  -9  -6   7       83.31       79.84      5.92 o 
  -8  -6   7      471.16      504.50     16.66 o 
  -7  -6   7      107.35      111.53      5.32 o 
  -6  -6   7       63.03       68.58      3.63 o 
  -5  -6   7       15.39       14.18      2.39 o 
  -4  -6   7      798.14      845.47     13.52 o 
  -3  -6   7      916.00      856.67     16.14 o 
  -2  -6   7      280.99      311.24      9.63 o 
  -1  -6   7      752.31      723.04     20.37 o 
   0  -6   7       89.96      102.84      5.21 o 
   1  -6   7       32.85       30.66      3.10 o 
   2  -6   7        7.89        3.45      1.86 o 
   3  -6   7      406.79      336.02      9.43 o 
   4  -6   7     1896.11     2019.85     24.56 o 
   5  -6   7      840.67      857.89     12.75 o 
   6  -6   7      200.83      212.34      7.71 o 
   7  -6   7      566.10      600.48     13.35 o 
   8  -6   7      145.75      119.36      7.05 o 
   9  -6   7      188.53      192.30      9.32 o 
  10  -6   7      246.64      228.85     11.45 o 
  11  -6   7       92.47       88.48      8.70 o 
  12  -6   7      753.23      815.58     23.06 o 
  13  -6   7       22.54       16.00      6.19 o 
  14  -6   7      454.17      488.12     16.97 o 
  15  -6   7        6.26       10.15     10.68 o 
 -15  -5   7       27.63       31.89     11.18 o 
 -14  -5   7       10.80       39.69     10.39 o 
 -13  -5   7        0.01       26.95      8.51 o 
 -12  -5   7        3.46       14.82      7.10 o 
 -11  -5   7       75.05       83.21     10.28 o 
 -10  -5   7       85.36       93.43      6.02 o 
  -9  -5   7        0.02        2.92      2.48 o 
  -8  -5   7      314.29      279.94      8.58 o 
  -7  -5   7       39.30       38.70      2.64 o 
  -6  -5   7       47.72       63.21      3.49 o 
  -5  -5   7      883.60     1002.65     16.61 o 
  -4  -5   7      398.47      367.42      7.78 o 
  -3  -5   7     5002.30     5513.80     76.74 o 
  -2  -5   7      265.92      237.50      4.90 o 
  -1  -5   7       42.02       42.29      3.30 o 
   0  -5   7        0.19        4.19      1.63 o 
   1  -5   7      218.80      233.67      5.91 o 
   2  -5   7      371.53      380.51      7.31 o 
   3  -5   7      150.74      187.44      5.38 o 
   4  -5   7       10.90       19.45      2.57 o 
   5  -5   7     2356.59     2480.50     28.92 o 
   6  -5   7      168.76      166.18      7.44 o 
   7  -5   7      254.49      232.63      8.14 o 
   8  -5   7      638.28      619.76     14.38 o 
   9  -5   7      122.73       97.77      6.49 o 
  10  -5   7       26.41       24.78      5.80 o 
  11  -5   7      512.41      525.20     16.30 o 
  12  -5   7        5.03        1.39      4.99 o 
  13  -5   7        0.01       -5.74      4.96 o 
  14  -5   7      139.12      133.13     13.58 o 
  15  -5   7      477.95      454.19     25.97 o 
 -16  -4   7       29.57       26.81     12.70 o 
 -15  -4   7        1.87       -6.39      9.80 o 
 -14  -4   7        0.96       26.18     10.25 o 
 -13  -4   7       17.15       37.81     16.69 o 
 -12  -4   7      124.76      178.89     15.27 o 
 -11  -4   7       27.14       60.37      9.54 o 
 -10  -4   7       33.90       40.63      9.98 o 
  -9  -4   7      260.27      226.19     12.29 o 
  -8  -4   7      663.06      618.00     14.24 o 
  -7  -4   7        2.53        4.18      1.72 o 
  -6  -4   7      629.33      639.56     10.37 o 
  -5  -4   7      628.64      583.93     11.64 o 
  -4  -4   7       26.99       43.29      3.37 o 
  -3  -4   7      172.74      169.64      5.56 o 
  -2  -4   7     1695.77     1856.52     25.10 o 
  -1  -4   7       12.87       14.19      2.05 o 
   0  -4   7      312.24      329.37      7.15 o 
   1  -4   7       19.62       21.36      2.23 o 
   2  -4   7     1152.40     1318.66     22.70 o 
   3  -4   7      156.30      133.68      4.67 o 
   4  -4   7     2163.39     2476.33     29.86 o 
   5  -4   7      243.59      236.12      6.41 o 
   6  -4   7     1661.43     1665.90     24.02 o 
   7  -4   7      436.38      444.67     10.68 o 
   8  -4   7     1488.19     1501.65     24.96 o 
   9  -4   7      120.63      118.33      8.27 o 
  10  -4   7       67.66       51.29      8.09 o 
  11  -4   7        5.21        4.66      4.57 o 
  12  -4   7      207.93      194.67     10.82 o 
  13  -4   7       23.45       17.79      8.53 o 
  14  -4   7       51.93       44.78      9.00 o 
  15  -4   7       27.43       33.84     13.76 o 
 -16  -3   7       26.87       24.92     10.50 o 
 -15  -3   7        2.72       16.53      9.20 o 
 -14  -3   7       15.20       37.72      6.19 o 
 -13  -3   7       35.50       41.40      6.99 o 
 -12  -3   7      563.10      618.21     30.37 o 
 -11  -3   7        0.36        0.67      5.33 o 
 -10  -3   7      379.41      387.43     13.52 o 
  -9  -3   7       50.10       35.02      5.17 o 
  -8  -3   7      117.62      119.94      6.22 o 
  -7  -3   7        7.11        4.36      1.99 o 
  -6  -3   7       73.92       98.05      3.96 o 
  -5  -3   7     2739.79     2778.59     39.04 o 
  -4  -3   7      590.94      593.85     12.03 o 
  -3  -3   7        6.81        7.12      1.58 o 
  -2  -3   7      158.72      137.90      4.62 o 
  -1  -3   7      114.71      108.55      4.10 o 
   0  -3   7      691.52      678.53     11.09 o 
   1  -3   7      218.44      253.90      5.78 o 
   2  -3   7      209.99      176.39      7.42 o 
   3  -3   7      206.11      169.94      6.92 o 
   4  -3   7      208.70      212.81      7.42 o 
   5  -3   7      688.12      913.72     13.95 o 
   6  -3   7        0.94        7.86      2.96 o 
   7  -3   7      485.11      515.68     11.92 o 
   8  -3   7      205.38      202.20     10.85 o 
   9  -3   7     1696.61     1615.03     33.77 o 
  10  -3   7      257.73      249.09     10.93 o 
  11  -3   7       20.42       26.09      5.56 o 
  12  -3   7        8.32        8.84      5.47 o 
  13  -3   7        1.47        2.60      6.17 o 
  14  -3   7      183.72      184.15     14.53 o 
  15  -3   7       29.09       31.30     10.32 o 
 -16  -2   7      208.91      270.96     23.01 o 
 -15  -2   7       99.29      150.69     19.14 o 
 -14  -2   7        9.23       12.08      5.25 o 
 -13  -2   7       42.80       60.68     11.98 o 
 -12  -2   7      348.23      337.44     21.91 o 
 -11  -2   7       85.52       97.39     12.69 o 
 -10  -2   7       25.36       31.56     11.58 o 
  -9  -2   7      174.77      201.47      8.02 o 
  -8  -2   7        1.48        6.64      2.64 o 
  -7  -2   7        3.11        2.61      2.08 o 
  -6  -2   7      492.99      561.38     11.34 o 
  -5  -2   7      633.98      688.99     12.16 o 
  -4  -2   7      396.79      362.25      7.18 o 
  -3  -2   7        2.08        3.98      1.52 o 
  -2  -2   7      925.64      980.48     14.45 o 
  -1  -2   7        3.17        4.89      1.59 o 
   0  -2   7     2700.19     3019.71     36.08 o 
   1  -2   7       82.31       76.07      3.46 o 
   2  -2   7      270.36      335.68      8.41 o 
   3  -2   7        7.02        2.90      1.77 o 
   4  -2   7        0.08        3.09      1.55 o 
   5  -2   7       38.68       34.31      3.28 o 
   6  -2   7      197.18      199.52      6.01 o 
   7  -2   7      116.31      110.37      7.04 o 
   8  -2   7     3398.22     3254.32     56.53 o 
   9  -2   7       37.98       39.50      5.38 o 
  10  -2   7      522.97      506.47     14.98 o 
  11  -2   7       75.80       93.41      9.74 o 
  12  -2   7      152.57      162.47     12.09 o 
  13  -2   7       17.45       14.83      8.56 o 
  14  -2   7      344.61      333.90     16.73 o 
  15  -2   7       11.13       24.51     10.18 o 
 -16  -1   7        1.81       22.69      7.75 o 
 -15  -1   7        1.79        4.90      6.91 o 
 -14  -1   7      417.70      429.66     19.50 o 
 -13  -1   7      257.22      250.98     19.93 o 
 -12  -1   7      182.45      197.74     12.79 o 
 -11  -1   7        4.36        5.80      8.73 o 
 -10  -1   7     1270.74     1217.61     32.90 o 
  -9  -1   7       60.23       30.47      6.21 o 
  -8  -1   7        6.09        8.21      3.23 o 
  -7  -1   7      104.89      144.01      5.74 o 
  -6  -1   7     1124.42     1208.95     21.26 o 
  -5  -1   7      349.49      455.76      8.20 o 
  -4  -1   7       73.32       61.40      3.66 o 
  -3  -1   7       71.26       79.74      4.49 o 
  -2  -1   7     1315.73     1183.84     18.52 o 
  -1  -1   7      704.22      765.43     14.96 o 
   0  -1   7     3497.81     3183.87     55.48 o 
   1  -1   7     2606.94     2855.35     32.24 o 
   2  -1   7     1687.03     1558.98     21.41 o 
   3  -1   7        6.25       26.17      2.40 o 
   4  -1   7       72.76       93.02      4.87 o 
   5  -1   7     4457.72     4945.31     62.04 o 
   6  -1   7       17.72       23.53      3.56 o 
   7  -1   7      974.29     1007.23     22.66 o 
   8  -1   7      368.35      366.58     11.21 o 
   9  -1   7     3360.69     3239.79     49.70 o 
  10  -1   7       41.43       41.97      6.15 o 
  11  -1   7       63.16       56.53      7.88 o 
  12  -1   7        4.75        8.35      4.82 o 
  13  -1   7        2.91        5.38      5.77 o 
  14  -1   7       10.25       14.69      6.68 o 
  15  -1   7       49.39       52.36     11.15 o 
 -16   0   7        5.99       26.59      9.49 o 
 -15   0   7        1.73       20.89      7.98 o 
 -14   0   7      493.92      455.31     21.20 o 
 -13   0   7      218.25      258.13     18.38 o 
 -12   0   7      294.49      272.73     16.55 o 
 -11   0   7      199.76      205.76     24.22 o 
 -10   0   7     1128.43     1045.70     30.63 o 
  -9   0   7        1.23        0.90      3.35 o 
  -8   0   7        7.09        9.21      3.33 o 
  -7   0   7      131.61      138.48      6.24 o 
  -6   0   7     1825.09     1880.19     25.45 o 
  -5   0   7       39.45       37.40      3.08 o 
  -4   0   7      253.14      263.70      7.48 o 
  -3   0   7     1037.71      963.59     16.02 o 
  -2   0   7     2362.54     2411.60     29.46 o 
  -1   0   7      125.69      121.52      5.93 o 
   0   0   7     1714.57     1692.02     20.46 o 
   1   0   7      392.35      381.30      9.94 o 
   2   0   7     6626.97     7320.98     76.82 o 
   3   0   7       26.61       37.95      3.43 o 
   4   0   7      331.89      294.27      7.06 o 
   5   0   7      147.34      127.51      5.10 o 
   6   0   7       54.78       91.12      6.89 o 
   7   0   7       23.58       25.21      4.11 o 
   8   0   7     1571.63     1520.17     26.75 o 
   9   0   7       60.02       61.85      6.91 o 
  10   0   7      167.61      188.16     10.24 o 
  11   0   7       45.43       40.48      6.97 o 
  12   0   7       83.68       64.67      8.07 o 
  13   0   7        7.87        8.29      5.84 o 
  14   0   7        4.35        9.08      8.06 o 
  15   0   7        1.91        5.94      8.41 o 
 -16   1   7        3.06        2.27     10.64 o 
 -15   1   7        0.05        7.13      8.21 o 
 -14   1   7      679.26      733.40     31.65 o 
 -13   1   7        1.01        4.46      7.42 o 
 -12   1   7        6.94       26.91      9.31 o 
 -11   1   7       55.59       33.48     28.90 o 
 -10   1   7      199.85      183.10     19.38 o 
  -9   1   7      128.31      146.53     29.23 o 
  -8   1   7       29.31       27.85      4.41 o 
  -7   1   7      773.68      870.48     16.38 o 
  -6   1   7     1604.62     1741.91     38.83 o 
  -5   1   7       98.23      136.96      5.79 o 
  -4   1   7       13.91       13.05      2.08 o 
  -3   1   7      721.18      846.17     12.94 o 
  -2   1   7     1710.16     1660.49     24.82 o 
  -1   1   7    10025.28    11443.96    117.57 o 
   0   1   7      531.26      568.62      9.66 o 
   1   1   7      129.85      147.94      4.56 o 
   2   1   7     1022.78     1031.24     19.21 o 
   3   1   7      977.36     1156.42     15.58 o 
   4   1   7      670.05      664.02     13.96 o 
   5   1   7      146.03      155.77      6.74 o 
   6   1   7       43.97       37.54      3.84 o 
   7   1   7        0.05        0.19      2.90 o 
   8   1   7        5.16        3.51      3.79 o 
   9   1   7     2672.93     2530.40     45.89 o 
  10   1   7        3.67       -3.16      3.78 o 
  11   1   7      284.89      232.95     12.17 o 
  12   1   7       12.50        3.23      4.36 o 
  13   1   7        6.26       -3.15      6.77 o 
  14   1   7        0.00       -9.23      7.05 o 
  15   1   7        3.18        6.03      7.84 o 
 -16   2   7        3.01        9.81      8.36 o 
 -15   2   7        0.09       -1.46      7.52 o 
 -14   2   7      171.62      188.59     19.05 o 
 -13   2   7      104.32       68.59     39.26 o 
 -12   2   7      764.26      715.77     31.69 o 
 -11   2   7      441.13      406.87     34.75 o 
 -10   2   7        4.63        7.87      5.29 o 
  -9   2   7        6.59        6.46      4.05 o 
  -8   2   7      252.80      250.75      8.92 o 
  -7   2   7       26.51       13.02      3.36 o 
  -6   2   7      675.31      824.80     27.07 o 
  -5   2   7      117.23      110.52      5.14 o 
  -4   2   7     1359.47     1427.68     18.75 o 
  -3   2   7      453.40      426.35     10.13 o 
  -2   2   7     2093.13     2734.33     29.70 o 
  -1   2   7      107.81       83.82      3.38 o 
   0   2   7      326.08      381.26      8.20 o 
   1   2   7        1.85        2.81      1.57 o 
   2   2   7      120.83      235.14      5.58 o 
   3   2   7      135.99      132.95      5.86 o 
   4   2   7       25.09       17.38      2.67 o 
   5   2   7        5.34        1.92      2.32 o 
   6   2   7      631.21      655.27     14.20 o 
   7   2   7      463.14      467.20     19.35 o 
   8   2   7     1801.16     1787.42     34.15 o 
   9   2   7       64.72       57.48      6.50 o 
  10   2   7       37.94       12.14      4.17 o 
  11   2   7        2.25        2.24      3.79 o 
  12   2   7       16.23        7.16      4.98 o 
  13   2   7       15.90       16.05      5.70 o 
  14   2   7       43.61       33.66     10.73 o 
  15   2   7        6.89        8.31     10.71 o 
 -16   3   7      306.52      359.70     42.09 o 
 -15   3   7        8.97       11.09      9.59 o 
 -14   3   7      205.54      181.15     22.20 o 
 -13   3   7        2.27        5.39      7.27 o 
 -12   3   7      318.71      314.81     20.66 o 
 -11   3   7      100.87      106.75     21.11 o 
 -10   3   7      120.04       91.31      6.52 o 
  -9   3   7      116.03       87.41      6.71 o 
  -8   3   7       23.23       22.19      4.41 o 
  -7   3   7      271.49      318.20     10.85 o 
  -6   3   7      973.68     1006.57     18.28 o 
  -5   3   7      138.79      135.14      4.85 o 
  -4   3   7       19.02       16.77      2.12 o 
  -3   3   7     1569.45     1663.14     18.94 o 
  -2   3   7       30.99       47.53      2.86 o 
  -1   3   7     2088.18     2187.46     25.50 o 
   0   3   7        8.87        6.30      1.68 o 
   1   3   7     1027.27     1219.31     16.11 o 
   2   3   7       15.97       17.06      2.16 o 
   3   3   7      435.88      481.49      9.10 o 
   4   3   7        6.82        6.90      2.32 o 
   5   3   7     1263.30     1293.64     19.14 o 
   6   3   7       44.71       42.27      3.49 o 
   7   3   7     1228.65     1053.14     31.82 o 
   8   3   7      160.51      151.90     12.95 o 
   9   3   7       48.50       45.70      5.82 o 
  10   3   7        0.76       -1.70      4.31 o 
  11   3   7       46.67       70.17      8.09 o 
  12   3   7        5.58        3.85      4.99 o 
  13   3   7       21.84       23.86      6.08 o 
  14   3   7        0.51       13.63      9.66 o 
  15   3   7       64.76       46.19     10.94 o 
 -16   4   7      234.10      220.02     24.06 o 
 -15   4   7        0.02       -1.52      8.39 o 
 -14   4   7       85.64      102.50     15.08 o 
 -13   4   7       22.62       30.85      7.71 o 
 -12   4   7      165.50      168.86     14.18 o 
 -11   4   7       26.95       21.32      7.45 o 
 -10   4   7       45.56       60.75      6.46 o 
  -9   4   7      794.64      782.76     18.85 o 
  -8   4   7       17.21       24.07      5.82 o 
  -7   4   7      236.01      233.01     15.72 o 
  -6   4   7       64.00       60.59      4.57 o 
  -5   4   7        5.72        3.26      1.92 o 
  -4   4   7      402.71      367.69      6.99 o 
  -3   4   7      251.80      275.63      5.84 o 
  -2   4   7      563.65      717.81     10.11 o 
  -1   4   7      195.61      186.84      4.84 o 
   0   4   7       38.44       46.02      2.83 o 
   1   4   7      248.24      231.23      5.97 o 
   2   4   7       13.52        7.77      1.90 o 
   3   4   7       35.82       34.80      3.02 o 
   4   4   7     2923.23     3077.02     38.81 o 
   5   4   7       62.20       73.22      4.57 o 
   6   4   7        8.58        3.43      3.02 o 
   7   4   7        1.64        6.27      3.12 o 
   8   4   7      175.56      204.74     10.71 o 
   9   4   7       59.31       44.74      5.74 o 
  10   4   7       96.08       83.78      8.08 o 
  11   4   7       32.96       32.63      7.07 o 
  12   4   7       27.61       39.32      6.40 o 
  13   4   7        9.38       12.20      9.52 o 
  14   4   7       14.63        9.03     13.23 o 
 -16   5   7      127.07      159.95     16.66 o 
 -15   5   7       18.34       22.43      8.39 o 
 -14   5   7       20.08       15.92      7.80 o 
 -13   5   7        8.83        1.25      7.01 o 
 -12   5   7        0.05       14.75     11.42 o 
 -11   5   7        8.41       10.87      4.99 o 
 -10   5   7      505.98      478.03     16.09 o 
  -9   5   7      154.50      174.37     13.41 o 
  -8   5   7      550.79      500.98     16.96 o 
  -7   5   7      745.84      734.38     17.36 o 
  -6   5   7      728.71      766.41     19.62 o 
  -5   5   7      233.26      236.70      7.12 o 
  -4   5   7      613.74      582.24      9.44 o 
  -3   5   7      592.07      652.57      9.87 o 
  -2   5   7      320.12      340.79      6.48 o 
  -1   5   7       13.23       17.17      1.98 o 
   0   5   7       36.76       29.03      2.63 o 
   1   5   7      378.79      466.28      8.90 o 
   2   5   7        2.03        3.89      1.98 o 
   3   5   7      546.90      588.92     10.70 o 
   4   5   7      125.79      103.51      6.29 o 
   5   5   7       57.92       65.09      5.63 o 
   6   5   7      132.58      113.32     12.81 o 
   7   5   7      631.04      610.49     18.25 o 
   8   5   7       21.05       21.65      5.08 o 
   9   5   7      235.68      216.64     10.64 o 
  10   5   7       53.25       67.82     10.15 o 
  11   5   7       80.49       86.62      8.05 o 
  12   5   7        9.64       26.26     10.51 o 
  13   5   7        3.71       28.98      7.90 o 
  14   5   7        1.28        7.45      6.16 o 
 -15   6   7      107.36      111.94     14.09 o 
 -14   6   7        7.38       12.49      8.45 o 
 -13   6   7      103.61      108.06      8.70 o 
 -12   6   7       14.37       14.12      5.63 o 
 -11   6   7       27.46       21.95      6.46 o 
 -10   6   7       98.54      118.43     10.33 o 
  -9   6   7     1763.58     1694.50     58.61 o 
  -8   6   7     1820.43     1952.49     36.05 o 
  -7   6   7      107.95      110.18      7.13 o 
  -6   6   7      183.30      188.94      8.37 o 
  -5   6   7      857.75      867.70     15.85 o 
  -4   6   7      676.80      796.08     12.42 o 
  -3   6   7      168.93      180.64      5.45 o 
  -2   6   7      247.68      258.96      5.71 o 
  -1   6   7       15.21       25.82      2.32 o 
   0   6   7       99.00       94.01      3.60 o 
   1   6   7      727.29      711.33     13.31 o 
   2   6   7     1676.21     1621.66     28.59 o 
   3   6   7       37.92       31.03      3.19 o 
   4   6   7     1984.62     1977.05     34.46 o 
   5   6   7       51.92       42.45      5.76 o 
   6   6   7     1379.94     1348.55     37.04 o 
   7   6   7       12.19        0.81      3.87 o 
   8   6   7      826.05      828.68     22.22 o 
   9   6   7       13.01        7.71      4.53 o 
  10   6   7       87.22       90.70      7.94 o 
  11   6   7        9.62       33.05     15.92 o 
  12   6   7      133.50      141.31     13.79 o 
  13   6   7       13.85       39.52     27.21 o 
  14   6   7       56.51       70.66     11.68 o 
 -15   7   7      269.89      257.43     20.65 o 
 -14   7   7        9.63       -1.70      7.68 o 
 -13   7   7       43.75       38.70      7.68 o 
 -12   7   7        1.40        0.68      7.39 o 
 -11   7   7        4.80        6.20      7.09 o 
 -10   7   7       33.77       33.93      7.11 o 
  -9   7   7       79.83       64.49      6.46 o 
  -8   7   7      123.09      128.86      8.75 o 
  -7   7   7     3334.67     3412.72     52.19 o 
  -6   7   7     1343.54     1253.11     40.64 o 
  -5   7   7      282.34      309.07      8.60 o 
  -4   7   7      295.19      230.39      6.48 o 
  -3   7   7       16.62       14.45      2.73 o 
  -2   7   7       14.99       17.95      3.14 o 
  -1   7   7       45.84       55.95      4.80 o 
   0   7   7       27.59       16.62      3.51 o 
   1   7   7      190.05      174.41      7.66 o 
   2   7   7     2901.22     2774.44     42.20 o 
   3   7   7       12.67        6.61      3.45 o 
   4   7   7        0.32        3.45      3.85 o 
   5   7   7     2125.32     2006.77     65.23 o 
   6   7   7      337.39      283.64     18.58 o 
   7   7   7        0.30        6.76      4.04 o 
   8   7   7        3.25        5.66      3.93 o 
   9   7   7      170.46      162.48      9.90 o 
  10   7   7       17.03       32.35     11.10 o 
  11   7   7       13.41       15.40      4.73 o 
  12   7   7        0.42        0.44     11.16 o 
  13   7   7      292.97      329.05     35.89 o 
 -15   8   7       70.35       40.47     40.23 o 
 -14   8   7       37.65       27.57      8.42 o 
 -13   8   7       27.95       12.03     10.51 o 
 -12   8   7        6.25        7.46      5.86 o 
 -11   8   7      151.30      181.81     28.92 o 
 -10   8   7        0.05        5.95      7.15 o 
  -9   8   7       82.17       78.80      7.57 o 
  -8   8   7       17.20       20.86      5.95 o 
  -7   8   7      140.14      124.30     12.59 o 
  -6   8   7      176.51      216.74     10.15 o 
  -5   8   7      367.86      362.31     12.54 o 
  -4   8   7       89.76       67.79      5.74 o 
  -3   8   7       63.30       58.26      5.29 o 
  -2   8   7        8.26        6.85      3.59 o 
  -1   8   7        0.38        4.15      3.45 o 
   0   8   7        2.24        0.83      3.38 o 
   1   8   7      304.03      325.15     10.39 o 
   2   8   7      133.48      127.59      7.95 o 
   3   8   7     2769.32     2609.22     44.23 o 
   4   8   7        0.07        0.23      3.81 o 
   5   8   7      123.55       96.53      8.60 o 
   6   8   7      175.55      191.17     11.25 o 
   7   8   7        6.44       11.28      4.58 o 
   8   8   7      849.40      838.43     22.62 o 
   9   8   7       82.46      100.83      8.37 o 
  10   8   7      116.01      113.34     11.04 o 
  11   8   7       32.83       53.47     14.59 o 
  12   8   7       42.65       60.83     10.31 o 
  13   8   7       70.23       73.57     11.61 o 
 -14   9   7      150.14      143.46     19.90 o 
 -13   9   7       25.34       36.51     11.63 o 
 -12   9   7        1.91       -3.83      7.01 o 
 -11   9   7      104.53      131.41     17.58 o 
 -10   9   7      199.71      205.50     15.40 o 
  -9   9   7        1.69        7.82      8.05 o 
  -8   9   7        9.67       18.67      6.65 o 
  -7   9   7       73.00       63.25      8.56 o 
  -6   9   7      145.54      105.25      9.43 o 
  -5   9   7      221.04      187.69     10.62 o 
  -4   9   7       71.37       45.97      5.38 o 
  -3   9   7      113.99       83.53      6.58 o 
  -2   9   7      222.11      231.74      8.95 o 
  -1   9   7      116.85      110.58      7.63 o 
   0   9   7      113.39      105.42      7.25 o 
   1   9   7      714.49      751.49     16.85 o 
   2   9   7      144.78      119.66      7.90 o 
   3   9   7       86.37      105.44      9.34 o 
   4   9   7      395.84      422.08     15.58 o 
   5   9   7     1305.06     1176.17     29.24 o 
   6   9   7       47.31       29.28      5.78 o 
   7   9   7      186.71      202.13     11.22 o 
   8   9   7       55.21       72.27      7.50 o 
   9   9   7      185.41      210.04     20.13 o 
  10   9   7       55.84       65.23      8.05 o 
  11   9   7       85.89       80.49     11.95 o 
  12   9   7       13.96       20.52      7.97 o 
 -14  10   7       21.91       23.91     11.56 o 
 -13  10   7        5.00        7.84     11.06 o 
 -12  10   7      227.74      227.05     21.31 o 
 -11  10   7       40.68       34.53     12.81 o 
 -10  10   7        1.60        6.85      8.82 o 
  -9  10   7       13.65       11.99      6.53 o 
  -8  10   7        0.49       -1.96      7.05 o 
  -7  10   7       11.53        5.71      7.99 o 
  -6  10   7       16.67       18.08      6.48 o 
  -5  10   7      309.37      272.82     17.75 o 
  -4  10   7     3383.35     3196.26     47.06 o 
  -3  10   7      106.95      115.40      7.69 o 
  -2  10   7       37.89       36.47      5.47 o 
  -1  10   7      217.86      239.74      9.91 o 
   0  10   7       30.59       36.11      5.27 o 
   1  10   7       79.06       70.36      6.77 o 
   2  10   7       11.00       10.47      4.31 o 
   3  10   7       20.43       21.34      5.71 o 
   4  10   7     1610.10     1594.90     36.95 o 
   5  10   7       85.78       79.05      8.58 o 
   6  10   7        0.12       -0.42      4.46 o 
   7  10   7       20.69       31.99      8.30 o 
   8  10   7      780.43      762.57     21.57 o 
   9  10   7        3.19        6.52      9.81 o 
  10  10   7      284.95      333.25     19.64 o 
  11  10   7       60.07       77.64     10.56 o 
 -13  11   7       67.24       84.93     15.43 o 
 -12  11   7      227.46      235.36     56.11 o 
 -11  11   7      534.60      612.03     34.42 o 
 -10  11   7        0.14       -9.34      7.28 o 
  -9  11   7      174.51      207.89     14.96 o 
  -8  11   7       13.22        5.83      5.89 o 
  -7  11   7        2.17        2.12      6.53 o 
  -6  11   7        7.56        2.60      6.19 o 
  -5  11   7       76.81       68.47      9.46 o 
  -4  11   7      256.25      241.76     10.25 o 
  -3  11   7      466.02      397.84     13.42 o 
  -2  11   7       18.08       15.58      5.02 o 
  -1  11   7      107.88      100.33      7.89 o 
   0  11   7       50.24       35.22      5.71 o 
   1  11   7     1030.71     1014.93     23.42 o 
   2  11   7      402.35      429.29     12.85 o 
   3  11   7      986.05      994.14     27.57 o 
   4  11   7       17.01        3.57      7.49 o 
   5  11   7      665.11      563.85     21.29 o 
   6  11   7        2.54       -0.40      4.73 o 
   7  11   7       62.20       62.69     12.20 o 
   8  11   7       12.03       -0.21      4.82 o 
   9  11   7       60.32       74.21     10.47 o 
  10  11   7       26.67       25.57      8.38 o 
 -12  12   7       74.35       75.36     30.41 o 
 -11  12   7      238.11      251.39     17.98 o 
 -10  12   7       52.27       68.80     10.78 o 
  -9  12   7       28.20       18.06      7.73 o 
  -8  12   7       27.73       23.58      8.51 o 
  -7  12   7        0.19       -9.67      6.03 o 
  -6  12   7      461.55      440.63     20.72 o 
  -5  12   7       30.26       53.40     10.64 o 
  -4  12   7       19.54       10.51      6.13 o 
  -3  12   7      133.20      109.23      8.69 o 
  -2  12   7        3.94        2.56      6.84 o 
  -1  12   7      413.73      415.00     17.34 o 
   0  12   7      449.22      414.47     14.67 o 
   1  12   7       22.52       25.86      5.41 o 
   2  12   7       49.86       42.10      7.82 o 
   3  12   7       96.33       87.38      9.80 o 
   4  12   7      156.27      148.25     12.10 o 
   5  12   7        0.23        0.79      6.02 o 
   6  12   7      379.68      427.96     19.86 o 
   7  12   7      127.74      114.59      9.85 o 
   8  12   7      131.34      149.44     21.17 o 
   9  12   7        2.12       41.79     10.32 o 
 -11  13   7        0.02       -9.62      8.82 o 
 -10  13   7      285.06      272.07     20.33 o 
  -9  13   7      220.05      255.71     18.82 o 
  -8  13   7        4.52        9.08     10.89 o 
  -7  13   7       19.04       21.05      7.98 o 
  -6  13   7      120.29      122.47     17.58 o 
  -5  13   7      190.38      147.12     15.98 o 
  -4  13   7        5.83       -0.77      6.06 o 
  -3  13   7       22.53       33.72      6.05 o 
  -2  13   7       64.74       50.71      6.94 o 
  -1  13   7       36.70       25.51      5.89 o 
   0  13   7      136.92      162.61     10.51 o 
   1  13   7      999.01      982.03     23.02 o 
   2  13   7       46.03       39.19      7.94 o 
   3  13   7       58.67       62.77      9.14 o 
   4  13   7       12.14       11.04      5.93 o 
   5  13   7        0.26       -1.21      5.62 o 
   6  13   7        6.51       20.70     20.61 o 
   7  13   7      378.03      411.83     24.53 o 
   8  13   7       50.88       75.50     12.54 o 
 -10  14   7       68.11       78.95     11.63 o 
  -9  14   7        7.34       -0.04      7.68 o 
  -8  14   7        3.78       11.20      7.83 o 
  -7  14   7       11.00       38.35      9.82 o 
  -6  14   7       61.91       66.37     12.14 o 
  -5  14   7        8.44        9.64      8.07 o 
  -4  14   7       46.10       61.12     10.78 o 
  -3  14   7      146.81      146.56     10.81 o 
  -2  14   7        0.05       -1.98      4.12 o 
  -1  14   7      440.57      430.47     16.02 o 
   0  14   7        9.72        9.44      5.27 o 
   1  14   7       88.91       79.38     10.71 o 
   2  14   7       23.56       27.49      7.28 o 
   3  14   7      215.88      244.47     14.52 o 
   4  14   7      130.83      155.27     17.80 o 
   5  14   7       14.80       19.59      8.79 o 
   6  14   7        7.73       20.15     22.80 o 
   7  14   7        4.45       11.86      7.68 o 
  -8  15   7       12.11       30.12     22.67 o 
  -7  15   7       93.53       95.53     15.98 o 
  -6  15   7        0.32       -2.60     13.65 o 
  -5  15   7       20.40       11.84      8.45 o 
  -4  15   7       39.28       44.44     16.34 o 
  -3  15   7       12.95       12.58      7.12 o 
  -2  15   7        1.87        0.24      5.46 o 
  -1  15   7      119.70      119.92     10.14 o 
   0  15   7       38.25       45.44      9.18 o 
   1  15   7        0.87        4.86      6.32 o 
   2  15   7        5.03       -3.06      7.62 o 
   3  15   7       23.79       29.23     10.37 o 
   4  15   7      133.02      143.33     18.29 o 
   5  15   7       49.21       60.21     10.95 o 
  -6  16   7        2.87       -6.83      8.32 o 
  -5  16   7       15.42       16.22      7.79 o 
  -4  16   7        2.18       -6.00      8.16 o 
  -3  16   7       30.56       26.07      9.38 o 
  -2  16   7      104.21       98.63     10.06 o 
  -1  16   7       34.41       35.19     10.81 o 
   0  16   7       73.47       80.02     14.19 o 
   1  16   7       82.73       78.41     13.95 o 
   2  16   7       68.21       67.65     12.55 o 
   3  16   7       28.19       36.00     11.22 o 
  -4 -18   8       15.91       10.60     11.88 o 
  -3 -18   8        0.12       -2.58      9.53 o 
  -2 -18   8       56.48       49.28     11.26 o 
  -1 -18   8        8.79       21.58     10.03 o 
   0 -18   8      287.07      266.64     20.59 o 
   1 -18   8        3.72       30.06     28.28 o 
   2 -18   8       44.46       61.83     13.41 o 
   3 -18   8       69.18       50.81     21.23 o 
   4 -18   8       21.48       19.81     17.75 o 
   5 -18   8        6.48       -1.26     14.87 o 
  -6 -17   8        3.73       18.75     10.18 o 
  -5 -17   8       48.73       46.56     13.73 o 
  -4 -17   8       12.88       11.89      9.01 o 
  -3 -17   8       23.11        3.04      7.35 o 
  -2 -17   8       60.70       65.32     11.82 o 
  -1 -17   8       42.23       38.33     11.12 o 
   0 -17   8      104.72      115.28     15.16 o 
   1 -17   8      154.63      136.58     16.63 o 
   2 -17   8       78.48       68.86     30.59 o 
   3 -17   8       27.34       25.95      7.53 o 
   4 -17   8       20.23       32.97      8.30 o 
   5 -17   8       12.09       15.39      9.09 o 
   6 -17   8       50.80       28.28     15.66 o 
   7 -17   8      125.64       95.45     14.62 o 
  -8 -16   8      169.99      164.89     20.71 o 
  -7 -16   8       35.29       17.75     12.38 o 
  -6 -16   8        1.55        7.69      9.16 o 
  -5 -16   8        1.51       17.76      8.08 o 
  -4 -16   8       96.84      110.12     14.80 o 
  -3 -16   8       19.42       30.72      8.86 o 
  -2 -16   8      182.73      172.06     17.01 o 
  -1 -16   8      139.35       92.52     15.55 o 
   0 -16   8      453.29      478.37     26.96 o 
   1 -16   8       99.33       99.91     14.06 o 
   2 -16   8       20.40       29.15     14.00 o 
   3 -16   8      152.28      154.06     15.01 o 
   4 -16   8        6.82        5.32      7.61 o 
   5 -16   8       21.50        9.43      9.34 o 
   6 -16   8      143.25      163.57     19.13 o 
   7 -16   8       15.66       20.88     23.80 o 
   8 -16   8       61.48       85.35     21.74 o 
   9 -16   8      120.90      123.02     18.43 o 
  -9 -15   8      147.26      145.60     34.77 o 
  -8 -15   8       26.04       26.74     10.22 o 
  -7 -15   8       34.90       24.75     10.68 o 
  -6 -15   8        7.07        5.50     10.15 o 
  -5 -15   8       52.82       85.33     12.63 o 
  -4 -15   8       59.52       55.38     11.13 o 
  -3 -15   8       17.47       13.78      7.55 o 
  -2 -15   8       65.21       77.47     16.71 o 
  -1 -15   8      165.15      177.41     21.21 o 
   0 -15   8        5.61       18.03      8.45 o 
   1 -15   8       23.00       41.39     21.33 o 
   2 -15   8      290.34      262.39     13.89 o 
   3 -15   8      137.12      174.32     13.45 o 
   4 -15   8       90.15       87.58     12.46 o 
   5 -15   8       89.55       98.42     23.68 o 
   6 -15   8      172.66      198.89     18.51 o 
   7 -15   8       11.16       19.16     10.66 o 
   8 -15   8       10.15       15.19     12.50 o 
   9 -15   8       74.18       66.10     21.73 o 
  10 -15   8       10.96       10.34      9.46 o 
 -10 -14   8      133.75      124.47     23.21 o 
  -9 -14   8       23.38       15.52      8.77 o 
  -8 -14   8        0.04        5.41      7.99 o 
  -7 -14   8      287.51      255.38     18.64 o 
  -6 -14   8       44.52       36.74     10.34 o 
  -5 -14   8      214.78      257.89     18.73 o 
  -4 -14   8      295.21      254.16     20.77 o 
  -3 -14   8       12.70       15.95      7.17 o 
  -2 -14   8        0.87       -1.59      6.47 o 
  -1 -14   8      332.99      322.32     19.32 o 
   0 -14   8      150.95      141.74     28.79 o 
   1 -14   8       47.80       48.01     10.10 o 
   2 -14   8      308.49      326.27     16.18 o 
   3 -14   8       89.41       99.53     10.77 o 
   4 -14   8       50.33       46.68      7.67 o 
   5 -14   8        0.54       -2.34      6.49 o 
   6 -14   8      104.57      116.08     16.89 o 
   7 -14   8      633.72      562.34     27.16 o 
   8 -14   8       43.92       56.15     11.45 o 
   9 -14   8       22.85       48.23     10.61 o 
  10 -14   8       12.56       16.62      9.82 o 
  11 -14   8      298.75      330.13     26.93 o 
 -11 -13   8        3.77        4.02      8.57 o 
 -10 -13   8       11.36       23.13      8.29 o 
  -9 -13   8      220.23      255.47     21.14 o 
  -8 -13   8     1035.41     1071.90     37.39 o 
  -7 -13   8     1201.17     1153.68     40.05 o 
  -6 -13   8      320.22      389.61     21.33 o 
  -5 -13   8       49.08       34.97      9.55 o 
  -4 -13   8        5.79       29.09     10.97 o 
  -3 -13   8      508.97      473.49     20.43 o 
  -2 -13   8       14.79       10.18      7.02 o 
  -1 -13   8        1.27        9.74      5.54 o 
   0 -13   8       45.40       59.49      7.66 o 
   1 -13   8      351.60      346.69     14.41 o 
   2 -13   8      166.37      186.24     20.56 o 
   3 -13   8        3.45        4.10      5.21 o 
   4 -13   8       44.10       55.23      8.62 o 
   5 -13   8      221.56      217.57     13.69 o 
   6 -13   8      658.55      701.48     29.11 o 
   7 -13   8       52.04       33.10      8.88 o 
   8 -13   8       50.95       37.78      9.65 o 
   9 -13   8       40.80       38.19     10.45 o 
  10 -13   8      426.22      415.26     21.45 o 
  11 -13   8      350.61      374.82     20.38 o 
  12 -13   8       36.99       43.24     12.70 o 
 -12 -12   8       28.04       23.31     20.03 o 
 -11 -12   8       50.16       54.24     23.86 o 
 -10 -12   8        3.99        8.32      6.36 o 
  -9 -12   8       44.70       29.89      7.78 o 
  -8 -12   8      823.00      749.87     28.22 o 
  -7 -12   8     2407.79     2454.90     67.93 o 
  -6 -12   8      127.88      103.42     12.12 o 
  -5 -12   8        2.07        4.67      6.78 o 
  -4 -12   8      163.81      175.60     18.53 o 
  -3 -12   8       37.40       27.06      5.87 o 
  -2 -12   8       42.49       16.35      5.41 o 
  -1 -12   8      213.25      204.63     15.59 o 
   0 -12   8      457.24      438.96     17.09 o 
   1 -12   8      915.82      976.53     22.82 o 
   2 -12   8       82.51       99.60      7.54 o 
   3 -12   8        2.08        7.53      4.87 o 
   4 -12   8       37.55       39.63      7.28 o 
   5 -12   8        1.99        2.80      5.27 o 
   6 -12   8      176.92      177.52     12.33 o 
   7 -12   8       16.37       16.12      7.52 o 
   8 -12   8       67.62       88.04     16.35 o 
   9 -12   8      136.91      109.24     16.38 o 
  10 -12   8      270.36      245.33     18.16 o 
  11 -12   8       29.71       27.92     10.13 o 
  12 -12   8       31.64       18.39     10.58 o 
 -11 -11   8       67.35      102.24     26.31 o 
 -10 -11   8        3.95      -10.44     13.28 o 
  -9 -11   8       36.86       21.94      6.91 o 
  -8 -11   8      823.62      873.06     30.20 o 
  -7 -11   8       13.22       37.96      6.86 o 
  -6 -11   8      271.59      258.21     17.92 o 
  -5 -11   8      558.93      687.95     23.05 o 
  -4 -11   8       22.41       20.03      4.94 o 
  -3 -11   8      523.72      541.23     18.01 o 
  -2 -11   8       75.19       61.15      8.28 o 
  -1 -11   8       45.52       50.59      9.99 o 
   0 -11   8      514.74      509.85     14.18 o 
   1 -11   8      490.09      504.86     15.14 o 
   2 -11   8       57.15       61.10      7.09 o 
   3 -11   8     1255.20     1199.41     24.59 o 
   4 -11   8      131.08      151.77      8.64 o 
   5 -11   8      430.49      423.79     12.66 o 
   6 -11   8        4.31       11.46      5.92 o 
   7 -11   8        3.58        0.34      6.25 o 
   8 -11   8      107.48       82.47     17.14 o 
   9 -11   8      163.88      152.83     22.29 o 
  10 -11   8      129.12      119.25     13.34 o 
  11 -11   8       84.17      105.47     14.85 o 
  12 -11   8       46.79       39.14     31.08 o 
  13 -11   8       16.64       34.31     13.23 o 
 -11 -10   8       89.23      135.46     28.31 o 
 -10 -10   8      106.03      121.03     26.39 o 
  -9 -10   8        3.83        5.59      5.22 o 
  -8 -10   8      127.40      138.47     10.24 o 
  -7 -10   8      258.48      252.43     13.80 o 
  -6 -10   8        0.76        3.13      3.81 o 
  -5 -10   8      276.93      279.98     13.66 o 
  -4 -10   8      136.42      151.24      8.12 o 
  -3 -10   8       30.00       16.69      5.27 o 
  -2 -10   8      161.06      165.27      9.96 o 
  -1 -10   8      162.99      169.02     10.30 o 
   0 -10   8      824.97      875.07     20.13 o 
   1 -10   8       38.09       43.42      5.13 o 
   2 -10   8      595.22      569.90     14.79 o 
   3 -10   8      900.49      844.07     20.45 o 
   4 -10   8       40.85       49.30      5.17 o 
   5 -10   8       44.96       45.20      5.13 o 
   6 -10   8        6.28        7.49      5.26 o 
   7 -10   8      233.31      209.95     15.47 o 
   8 -10   8      147.09      180.00     14.88 o 
   9 -10   8      865.27      851.87     25.14 o 
  10 -10   8      248.15      290.32     15.97 o 
  11 -10   8       17.65       32.20      9.66 o 
  12 -10   8      298.21      312.26     69.14 o 
  13 -10   8       80.94       76.78     23.68 o 
  14 -10   8       19.72       22.89     12.08 o 
 -11  -9   8        0.38        6.22     13.60 o 
 -10  -9   8       12.04       15.01     15.48 o 
  -9  -9   8       42.00       45.76      7.38 o 
  -8  -9   8        2.03        4.92      5.26 o 
  -7  -9   8       58.02       65.23      8.53 o 
  -6  -9   8       25.21       28.29      5.10 o 
  -5  -9   8     1339.31     1395.10     35.92 o 
  -4  -9   8       33.44       25.13      4.47 o 
  -3  -9   8      150.22      144.41      9.33 o 
  -2  -9   8        2.71        1.98      3.56 o 
  -1  -9   8      164.08      222.75     11.04 o 
   0  -9   8      434.84      478.80     16.34 o 
   1  -9   8        0.13        2.03      3.01 o 
   2  -9   8        0.28        5.57      3.46 o 
   3  -9   8      578.87      641.46     14.59 o 
   4  -9   8      293.92      294.87      9.40 o 
   5  -9   8      995.72      988.13     19.79 o 
   6  -9   8      205.60      199.55      9.85 o 
   7  -9   8      149.41      142.60     11.48 o 
   8  -9   8      341.36      321.05     16.30 o 
   9  -9   8      493.58      491.15     18.22 o 
  10  -9   8        1.26        1.28      6.77 o 
  11  -9   8      318.87      342.32     17.01 o 
  12  -9   8      218.91      216.59     23.75 o 
  13  -9   8      219.32      244.90     32.18 o 
  14  -9   8       23.77       14.09     11.82 o 
 -14  -8   8       76.58       89.37     11.67 o 
 -13  -8   8       32.51       33.65      8.18 o 
 -12  -8   8      101.77       87.07      9.91 o 
 -11  -8   8       28.06        8.94     13.72 o 
 -10  -8   8      115.66      120.88     23.94 o 
  -9  -8   8       39.84       44.70      6.09 o 
  -8  -8   8        0.01        1.86      2.50 o 
  -7  -8   8        6.38       11.27      3.22 o 
  -6  -8   8       10.73        9.28      3.59 o 
  -5  -8   8       16.80       15.89      3.72 o 
  -4  -8   8       65.98       61.79      5.67 o 
  -3  -8   8      535.46      484.00     24.20 o 
  -2  -8   8      694.00      764.72     23.60 o 
  -1  -8   8       59.42       62.10      4.26 o 
   0  -8   8      103.03      107.87      7.41 o 
   1  -8   8        2.85        6.64      3.14 o 
   2  -8   8     1870.18     1886.29     29.25 o 
   3  -8   8      268.54      293.92      8.46 o 
   4  -8   8       96.17      121.10      6.14 o 
   5  -8   8      244.84      238.80      7.82 o 
   6  -8   8      415.19      368.17     11.12 o 
   7  -8   8       10.41       11.16      4.58 o 
   8  -8   8       78.26       85.18      7.78 o 
   9  -8   8      295.46      274.75     10.72 o 
  10  -8   8       51.84       69.88      7.29 o 
  11  -8   8       52.27       46.42      7.55 o 
  12  -8   8      338.34      359.95     20.99 o 
  13  -8   8       11.71        0.09      7.06 o 
  14  -8   8        8.46       14.95      8.09 o 
 -15  -7   8        2.56       -1.30      8.45 o 
 -14  -7   8       24.01       16.24      8.79 o 
 -13  -7   8      177.83      192.79     14.91 o 
 -12  -7   8        6.64        5.60      6.24 o 
 -11  -7   8      118.50      115.12      9.25 o 
 -10  -7   8       12.96       20.84      5.48 o 
  -9  -7   8      290.36      291.86     11.98 o 
  -8  -7   8       30.19       29.77      3.61 o 
  -7  -7   8      235.48      244.76      8.42 o 
  -6  -7   8      162.53      143.81      7.83 o 
  -5  -7   8      204.47      223.27      7.37 o 
  -4  -7   8       58.01       41.26      4.05 o 
  -3  -7   8      736.55      828.84     18.24 o 
  -2  -7   8      320.20      327.65     11.42 o 
  -1  -7   8      227.66      224.03      6.95 o 
   0  -7   8      189.74      173.63      7.15 o 
   1  -7   8      554.76      559.61     16.79 o 
   2  -7   8       26.24       39.04      3.76 o 
   3  -7   8        8.85       19.26      3.03 o 
   4  -7   8      169.36      164.61      6.37 o 
   5  -7   8       73.35       94.96      4.91 o 
   6  -7   8      648.66      647.98     12.84 o 
   7  -7   8     1185.99     1101.78     20.02 o 
   8  -7   8       26.69       30.96      5.09 o 
   9  -7   8      424.65      437.70     13.92 o 
  10  -7   8      399.73      412.02     14.01 o 
  11  -7   8        0.19        2.32      6.13 o 
  12  -7   8       23.20       17.63      6.20 o 
  13  -7   8       49.31       49.60      8.54 o 
  14  -7   8        7.68       10.39      8.05 o 
  15  -7   8        3.44        7.13      6.70 o 
 -15  -6   8      209.58      253.31     19.83 o 
 -14  -6   8       55.74       78.84     12.58 o 
 -13  -6   8      103.83      123.86     12.85 o 
 -12  -6   8       35.67       40.17      8.87 o 
 -11  -6   8        0.83        7.56      5.72 o 
 -10  -6   8      311.87      304.60     12.34 o 
  -9  -6   8      174.28      182.01     16.49 o 
  -8  -6   8        4.88        9.00      2.93 o 
  -7  -6   8        1.26        2.43      2.72 o 
  -6  -6   8      115.54      121.66      6.23 o 
  -5  -6   8      107.39      124.71      5.72 o 
  -4  -6   8     1035.38     1150.63     21.22 o 
  -3  -6   8      138.60      134.14      8.65 o 
  -2  -6   8      812.55      833.79     14.88 o 
  -1  -6   8      633.32      601.64     11.86 o 
   0  -6   8      656.93      673.43     13.18 o 
   1  -6   8       39.40       33.29      3.60 o 
   2  -6   8      466.79      549.87      9.65 o 
   3  -6   8      307.27      247.09     10.36 o 
   4  -6   8     1601.46     1687.86     22.53 o 
   5  -6   8      160.70      194.38      6.16 o 
   6  -6   8     1052.39     1107.37     18.93 o 
   7  -6   8        2.76        5.07      3.63 o 
   8  -6   8      261.49      307.86      9.82 o 
   9  -6   8        0.64       -3.11      3.82 o 
  10  -6   8       93.77      101.70     10.24 o 
  11  -6   8       52.77       35.40      8.97 o 
  12  -6   8       16.28        5.96      5.21 o 
  13  -6   8       30.00       22.70      6.73 o 
  14  -6   8       51.20       45.60      7.68 o 
  15  -6   8        0.01       -2.04     12.46 o 
 -15  -5   8        3.86        4.64      9.93 o 
 -14  -5   8      137.49      180.25     17.30 o 
 -13  -5   8       42.18       60.28     11.83 o 
 -12  -5   8      199.55      213.84     16.55 o 
 -11  -5   8        4.27        2.92      6.21 o 
 -10  -5   8      200.86      215.87     12.75 o 
  -9  -5   8       15.86        8.94      3.32 o 
  -8  -5   8        7.21        7.82      2.98 o 
  -7  -5   8      118.80      146.71      8.33 o 
  -6  -5   8      151.20      169.58      6.04 o 
  -5  -5   8       60.55       63.90      4.62 o 
  -4  -5   8      251.13      255.67      7.86 o 
  -3  -5   8      774.10      821.89     14.10 o 
  -2  -5   8      433.18      411.03      9.41 o 
  -1  -5   8       69.03       74.60      4.87 o 
   0  -5   8       65.66       47.61      3.72 o 
   1  -5   8        0.12       -0.17      1.80 o 
   2  -5   8      141.27      154.44      4.95 o 
   3  -5   8      481.17      368.87      7.72 o 
   4  -5   8       81.89       82.92      4.41 o 
   5  -5   8        4.99        2.89      2.50 o 
   6  -5   8      139.14      165.44      7.52 o 
   7  -5   8        3.38        2.72      3.38 o 
   8  -5   8      264.25      255.34      9.40 o 
   9  -5   8       12.61       27.23      8.47 o 
  10  -5   8       42.16       28.91      6.18 o 
  11  -5   8       14.17        6.17      4.28 o 
  12  -5   8      125.83      118.28     11.95 o 
  13  -5   8       10.14        3.71      5.34 o 
  14  -5   8        8.18        9.35      6.53 o 
  15  -5   8      370.91      384.54     24.94 o 
 -15  -4   8       38.78       48.28     14.83 o 
 -14  -4   8       35.69       34.14      7.63 o 
 -13  -4   8      167.76      167.36     16.06 o 
 -12  -4   8       30.26       40.71     10.22 o 
 -11  -4   8       19.31       20.13      7.55 o 
 -10  -4   8      334.50      347.63     21.59 o 
  -9  -4   8      129.69      110.54      6.25 o 
  -8  -4   8       14.71       13.73      4.15 o 
  -7  -4   8       26.79       31.69      3.48 o 
  -6  -4   8        6.32       11.76      2.68 o 
  -5  -4   8        4.03        7.80      2.61 o 
  -4  -4   8      185.14      164.28      6.40 o 
  -3  -4   8       14.02       14.13      2.06 o 
  -2  -4   8      786.05      803.95     16.84 o 
  -1  -4   8       98.47       88.00      4.42 o 
   0  -4   8     1191.80     1141.96     18.55 o 
   1  -4   8      635.81      606.45     10.39 o 
   2  -4   8     1577.96     1656.15     21.34 o 
   3  -4   8      336.08      351.85      7.74 o 
   4  -4   8       95.40      107.41      5.13 o 
   5  -4   8       31.95       34.42      3.98 o 
   6  -4   8      279.28      244.11      7.36 o 
   7  -4   8        3.75        3.70      3.21 o 
   8  -4   8      153.84      138.03      7.59 o 
   9  -4   8       33.29       30.48      5.93 o 
  10  -4   8       45.55       24.50      5.45 o 
  11  -4   8       31.16       29.25      6.08 o 
  12  -4   8       32.67       39.29      6.60 o 
  13  -4   8       10.41       15.84      7.38 o 
  14  -4   8      401.85      460.95     20.93 o 
  15  -4   8       63.78       63.27     13.37 o 
 -16  -3   8       75.08       86.14     15.95 o 
 -15  -3   8       14.64       27.02     11.14 o 
 -14  -3   8      434.35      457.78     18.90 o 
 -13  -3   8        9.69       15.27      8.55 o 
 -12  -3   8      648.74      621.23     30.96 o 
 -11  -3   8      215.39      192.00     15.79 o 
 -10  -3   8      255.36      260.26     25.32 o 
  -9  -3   8       36.40       24.88      3.92 o 
  -8  -3   8       38.49       25.85      4.08 o 
  -7  -3   8        1.31        0.71      2.41 o 
  -6  -3   8      806.57      756.23     14.63 o 
  -5  -3   8      523.06      496.12     16.35 o 
  -4  -3   8      383.75      414.18      9.33 o 
  -3  -3   8      245.29      254.01     13.01 o 
  -2  -3   8       10.41        4.22      1.60 o 
  -1  -3   8      393.77      420.35      8.98 o 
   0  -3   8        0.88        1.49      1.64 o 
   1  -3   8       46.34       68.84      4.54 o 
   2  -3   8     1721.22     1809.96     24.09 o 
   3  -3   8     1787.54     2048.00     28.34 o 
   4  -3   8      601.62      656.60     11.21 o 
   5  -3   8        8.21       17.98      3.16 o 
   6  -3   8      326.29      313.24      7.98 o 
   7  -3   8      446.14      423.00     11.10 o 
   8  -3   8       13.51       16.38      4.52 o 
   9  -3   8     1875.15     1727.62     52.29 o 
  10  -3   8      195.87      184.42     10.65 o 
  11  -3   8       16.13       10.11      5.63 o 
  12  -3   8      157.77      151.60      9.07 o 
  13  -3   8        0.14        6.43      5.95 o 
  14  -3   8        1.20        6.21      7.12 o 
  15  -3   8       97.03       91.25     14.87 o 
 -16  -2   8       27.78       48.24     12.31 o 
 -15  -2   8        6.86       15.43      9.43 o 
 -14  -2   8       28.24       28.06      6.74 o 
 -13  -2   8     1360.20     1369.45     56.73 o 
 -12  -2   8      763.85      691.98     34.36 o 
 -11  -2   8      473.43      487.54     26.40 o 
 -10  -2   8       21.47       35.10      5.24 o 
  -9  -2   8      598.52      569.12     13.54 o 
  -8  -2   8       35.37       23.12      4.18 o 
  -7  -2   8        0.24        6.70      2.72 o 
  -6  -2   8      468.08      454.11     10.76 o 
  -5  -2   8      409.47      424.14     10.82 o 
  -4  -2   8      244.94      282.36      7.87 o 
  -3  -2   8       11.11        7.34      2.09 o 
  -2  -2   8      522.81      521.95      9.64 o 
  -1  -2   8      109.38      127.41      5.06 o 
   0  -2   8       44.38       43.97      2.94 o 
   1  -2   8      112.66      112.23      4.79 o 
   2  -2   8      713.49      892.37     13.23 o 
   3  -2   8      210.21      195.40      7.21 o 
   4  -2   8     1352.09     1347.32     19.45 o 
   5  -2   8        1.99        0.44      2.29 o 
   6  -2   8     3433.12     3450.70     41.24 o 
   7  -2   8      204.08      193.57      8.68 o 
   8  -2   8      912.32      971.01     20.56 o 
   9  -2   8       90.96       77.45      6.61 o 
  10  -2   8       80.23       63.14     10.00 o 
  11  -2   8        1.76        3.54      4.15 o 
  12  -2   8        1.99       -0.24      4.98 o 
  13  -2   8      160.66      139.67     11.49 o 
  14  -2   8        9.44       12.54      9.04 o 
  15  -2   8       15.70       16.03     10.26 o 
 -16  -1   8       84.52      130.15     18.62 o 
 -15  -1   8        2.07       16.56      7.15 o 
 -14  -1   8      160.67      199.06     18.64 o 
 -13  -1   8      107.55      102.37     14.67 o 
 -12  -1   8     1278.68     1313.44     42.40 o 
 -11  -1   8      187.73      141.21     12.01 o 
 -10  -1   8        0.10        8.80      4.34 o 
  -9  -1   8      150.91      173.64      8.43 o 
  -8  -1   8        0.66        2.95      3.21 o 
  -7  -1   8      585.30      601.95     17.62 o 
  -6  -1   8      491.43      417.01     18.86 o 
  -5  -1   8      375.20      376.47      8.00 o 
  -4  -1   8     2511.29     2486.91     37.94 o 
  -3  -1   8     2353.45     2474.08     36.63 o 
  -2  -1   8      217.93      203.76      7.81 o 
  -1  -1   8      517.15      501.32     10.95 o 
   0  -1   8     2805.97     2702.79     37.94 o 
   1  -1   8     9890.16    10502.27    108.52 o 
   2  -1   8      504.07      492.00      9.34 o 
   3  -1   8       96.47      120.93      4.51 o 
   4  -1   8      169.19      185.12      5.50 o 
   5  -1   8      179.91      193.53      6.32 o 
   6  -1   8     1385.39     1278.30     19.42 o 
   7  -1   8     5230.56     5020.85     72.47 o 
   8  -1   8      360.59      374.63     11.66 o 
   9  -1   8      462.12      430.11     12.60 o 
  10  -1   8       63.02       63.28      6.28 o 
  11  -1   8       15.49       14.74      5.96 o 
  12  -1   8       24.09       27.88      7.23 o 
  13  -1   8       14.71       29.43      7.04 o 
  14  -1   8      137.91      123.85     15.17 o 
  15  -1   8      341.49      341.09     38.50 o 
 -16   0   8       71.77       69.09     16.06 o 
 -15   0   8      134.79      151.17     20.68 o 
 -14   0   8       16.15       22.50      7.67 o 
 -13   0   8       24.47       27.67      8.18 o 
 -12   0   8        2.77       14.38     13.59 o 
 -11   0   8       10.17        8.36      5.14 o 
 -10   0   8      188.11      163.01     17.06 o 
  -9   0   8      228.32      223.49      9.55 o 
  -8   0   8       37.11       27.69      6.22 o 
  -7   0   8      297.51      279.33     29.65 o 
  -6   0   8       68.81       76.13      4.98 o 
  -5   0   8       72.01       56.39      3.93 o 
  -4   0   8      501.30      665.77     14.46 o 
  -3   0   8      168.13      105.06      5.42 o 
  -2   0   8      222.99      278.45      6.55 o 
  -1   0   8      599.25      510.79      9.18 o 
   0   0   8     7084.04     8427.93     88.18 o 
   1   0   8      733.64      726.62     11.69 o 
   2   0   8       31.49       52.42      3.31 o 
   3   0   8      113.54       98.09      4.05 o 
   4   0   8       99.53      116.24      5.23 o 
   5   0   8     1169.57     1235.54     26.12 o 
   6   0   8       16.09       27.88      3.84 o 
   7   0   8       33.26       39.08      4.85 o 
   8   0   8      834.79      929.58     19.31 o 
   9   0   8       97.19       87.12      6.38 o 
  10   0   8      584.12      537.20     18.78 o 
  11   0   8       31.53       32.59      6.73 o 
  12   0   8      153.57      141.89     14.26 o 
  13   0   8        5.13        9.26      5.48 o 
  14   0   8       43.81       18.62      9.40 o 
  15   0   8        7.37       -0.80      8.95 o 
 -16   1   8        1.39        4.92      8.58 o 
 -15   1   8       40.38       26.90     10.30 o 
 -14   1   8      264.87      207.43     16.87 o 
 -13   1   8      104.04       79.05     15.40 o 
 -10   1   8      591.35      507.79     18.68 o 
  -9   1   8        0.00        0.49      3.13 o 
  -8   1   8      124.71      136.59     10.47 o 
  -7   1   8       28.11       23.82      3.99 o 
  -6   1   8       30.73       33.96      4.40 o 
  -5   1   8       56.37       43.75      4.00 o 
  -4   1   8      317.74      357.07      8.29 o 
  -3   1   8      376.46      333.33      7.43 o 
  -2   1   8       30.76       50.30      3.09 o 
  -1   1   8        1.06        5.69      1.97 o 
   0   1   8      150.91      173.86      6.18 o 
   1   1   8      693.00      765.50     11.00 o 
   2   1   8        0.32        3.12      1.70 o 
   3   1   8        5.04        9.78      2.16 o 
   4   1   8       26.90       18.17      2.62 o 
   5   1   8     1356.26     1432.06     22.87 o 
   6   1   8       25.05       23.23      3.50 o 
   7   1   8      419.83      422.96     11.68 o 
   8   1   8       99.86       86.60      6.08 o 
   9   1   8       25.20       13.83      4.68 o 
  10   1   8        5.42        6.74      4.52 o 
  11   1   8      256.22      251.42     13.00 o 
  12   1   8        3.21        6.63      5.51 o 
  13   1   8       37.24       35.76      7.16 o 
  14   1   8       20.17        7.68      8.46 o 
  15   1   8       81.11       67.70     11.62 o 
 -16   2   8       51.41       56.30      9.64 o 
 -15   2   8      195.71      223.71     15.35 o 
 -14   2   8       35.40       35.85      8.64 o 
 -13   2   8       28.06       18.85      6.88 o 
 -12   2   8        8.32       16.03      6.86 o 
 -11   2   8      250.31      212.26     12.90 o 
 -10   2   8       35.93       35.84      6.82 o 
  -9   2   8      977.15      917.22     21.60 o 
  -8   2   8       24.52       23.20      4.42 o 
  -7   2   8      343.71      329.33     10.93 o 
  -6   2   8      721.64      716.07     17.33 o 
  -5   2   8       29.19       32.64      3.44 o 
  -4   2   8      370.62      412.52      8.22 o 
  -3   2   8        5.32        9.61      1.96 o 
  -2   2   8      573.58      564.06     11.44 o 
  -1   2   8        3.82        6.37      1.77 o 
   0   2   8     1972.50     1996.20     23.04 o 
   1   2   8      427.75      453.19      7.88 o 
   2   2   8      308.25      381.82      7.69 o 
   3   2   8      397.65      387.92     10.27 o 
   4   2   8     1444.04     1287.89     19.47 o 
   5   2   8      144.09      131.56      6.94 o 
   6   2   8     1068.25     1083.69     17.13 o 
   7   2   8       16.94       21.28      3.97 o 
   8   2   8      956.07      850.66     20.74 o 
   9   2   8      298.58      275.33     11.55 o 
  10   2   8       69.20       77.09      7.87 o 
  11   2   8       16.83       12.46      5.75 o 
  12   2   8      202.35      183.38     12.79 o 
  13   2   8        5.81        9.98      5.87 o 
  14   2   8      108.35      112.38     14.44 o 
  15   2   8        1.50       -1.51      7.36 o 
 -16   3   8      413.49      469.85     22.32 o 
 -15   3   8       21.14       24.32      8.50 o 
 -14   3   8       16.59       11.75      7.36 o 
 -13   3   8        8.17       16.25      6.97 o 
 -12   3   8        1.83       15.47      6.95 o 
 -11   3   8       55.18       43.03      8.20 o 
 -10   3   8      176.73      155.68      8.15 o 
  -9   3   8       60.57       64.23      7.06 o 
  -8   3   8     1041.54     1076.54     25.73 o 
  -7   3   8       10.75       20.41      5.92 o 
  -6   3   8      399.92      347.09     11.85 o 
  -5   3   8      138.46      165.33      6.30 o 
  -4   3   8       31.44       39.50      2.82 o 
  -3   3   8       45.04       59.69      3.27 o 
  -2   3   8      304.27      299.07      6.82 o 
  -1   3   8       26.45       37.47      2.79 o 
   0   3   8      509.33      508.56      8.49 o 
   1   3   8      751.59      818.68     11.68 o 
   2   3   8      141.43      112.97      4.39 o 
   3   3   8       58.12       73.54      4.14 o 
   4   3   8        6.11        7.57      2.71 o 
   5   3   8      638.43      650.66     12.29 o 
   6   3   8        8.38       21.58      5.67 o 
   7   3   8      608.61      586.72     16.06 o 
   8   3   8        0.22        2.26      3.71 o 
   9   3   8      631.19      594.61     17.00 o 
  10   3   8       34.01       17.47      5.17 o 
  11   3   8       98.08       74.95     13.28 o 
  12   3   8       30.05       17.73      6.25 o 
  13   3   8        6.41       17.26     12.14 o 
  14   3   8       21.62       10.45      6.55 o 
 -16   4   8       41.32       41.31     10.09 o 
 -15   4   8       97.88      120.53     14.28 o 
 -14   4   8       22.64       32.00      8.21 o 
 -13   4   8       23.68       23.36      7.35 o 
 -12   4   8       10.61        4.00      6.19 o 
 -11   4   8        0.70        0.97      3.85 o 
 -10   4   8        7.25       11.14      5.67 o 
  -9   4   8      993.89      936.66     24.36 o 
  -8   4   8        5.52       10.77      5.02 o 
  -7   4   8     2353.12     2418.07     64.88 o 
  -6   4   8     2144.39     2336.31     40.68 o 
  -5   4   8      110.95      120.47      5.41 o 
  -4   4   8      849.97      912.40     13.09 o 
  -3   4   8       83.20       99.27      4.02 o 
  -2   4   8       28.26       31.79      2.59 o 
  -1   4   8      130.45      124.91      5.03 o 
   0   4   8      154.61      207.78      5.30 o 
   1   4   8      331.45      296.83      7.50 o 
   2   4   8      806.51      890.97     12.47 o 
   3   4   8      355.46      309.40      7.80 o 
   4   4   8        0.19        4.15      2.51 o 
   5   4   8      252.51      259.33      8.02 o 
   6   4   8       24.68       28.10      3.96 o 
   7   4   8       27.61       30.88      5.08 o 
   8   4   8      193.21      194.35     10.73 o 
   9   4   8       69.10       60.19     11.31 o 
  10   4   8      348.10      349.83     17.31 o 
  11   4   8        7.00        6.84      5.11 o 
  12   4   8      278.32      282.56     12.45 o 
  13   4   8       62.91       57.23      9.81 o 
  14   4   8      185.52      206.85     18.62 o 
 -15   5   8       83.91       90.64     12.50 o 
 -14   5   8       86.34       89.45     11.94 o 
 -13   5   8       13.10       16.13      7.67 o 
 -12   5   8      390.27      370.34     15.25 o 
 -11   5   8       46.76       43.13      7.77 o 
 -10   5   8       68.11       60.17      8.82 o 
  -9   5   8     1563.21     1551.98     35.54 o 
  -8   5   8      316.31      292.33     19.45 o 
  -7   5   8     1763.76     1971.28     41.87 o 
  -6   5   8       58.46       62.61      5.48 o 
  -5   5   8     4757.20     4833.39     61.51 o 
  -4   5   8     1755.29     1740.33     20.64 o 
  -3   5   8      138.44      134.15      4.68 o 
  -2   5   8       16.59       22.31      2.39 o 
  -1   5   8     1937.65     2082.31     24.49 o 
   0   5   8       16.83       15.52      2.51 o 
   1   5   8     3401.59     3324.92     38.29 o 
   2   5   8       25.71       24.01      3.05 o 
   3   5   8     1693.08     1684.41     25.87 o 
   4   5   8     3119.58     2916.99     40.27 o 
   5   5   8      654.37      658.97     17.51 o 
   6   5   8      260.73      255.44     11.65 o 
   7   5   8        5.09        3.34      4.30 o 
   8   5   8       32.81       30.63      7.19 o 
   9   5   8      237.82      192.63     18.03 o 
  10   5   8       46.13       46.05     10.94 o 
  11   5   8       13.02       13.13      5.40 o 
  12   5   8       18.02       29.02     11.06 o 
  13   5   8       41.70       41.76     10.37 o 
  14   5   8        0.69        7.07      8.61 o 
 -15   6   8       19.72       31.10     15.29 o 
 -14   6   8       15.24       17.97     11.98 o 
 -13   6   8        2.89        5.57      5.57 o 
 -12   6   8       12.41       12.29      7.06 o 
 -11   6   8       11.99        7.03      6.98 o 
 -10   6   8        2.38       -5.45     11.74 o 
  -9   6   8     1408.80     1324.13     50.23 o 
  -8   6   8      274.23      287.51     13.82 o 
  -7   6   8      874.85      839.77     18.05 o 
  -6   6   8     1181.31     1163.47     22.45 o 
  -5   6   8       38.36       43.32      4.57 o 
  -4   6   8      192.80      196.60      6.01 o 
  -3   6   8      119.97      132.47      4.78 o 
  -2   6   8       57.75       50.66      3.41 o 
  -1   6   8      641.51      637.99     14.67 o 
   0   6   8        0.44        2.43      1.89 o 
   1   6   8        1.68        4.92      2.36 o 
   2   6   8      250.16      264.51      9.16 o 
   3   6   8      126.53      114.91      6.88 o 
   4   6   8       22.87       20.19      4.28 o 
   5   6   8     1400.86     1323.01     31.07 o 
   6   6   8     1813.99     1760.74     38.63 o 
   7   6   8       59.61       47.27      7.61 o 
   8   6   8       10.20       18.98      7.58 o 
   9   6   8       67.73       65.52      7.90 o 
  10   6   8      155.03      171.01     11.78 o 
  11   6   8       71.26      101.15      9.18 o 
  12   6   8        6.09       29.72      9.04 o 
  13   6   8       20.56       52.99     10.10 o 
 -15   7   8       46.42       44.57     14.03 o 
 -14   7   8        3.18        7.01     10.95 o 
 -13   7   8       14.11        6.16      7.45 o 
 -12   7   8       42.53       36.61     13.39 o 
 -11   7   8       14.25       16.89      8.86 o 
 -10   7   8       46.90       26.73      8.15 o 
  -9   7   8      101.94       91.06      9.70 o 
  -8   7   8      766.07      779.21     19.42 o 
  -7   7   8      657.60      617.33     15.51 o 
  -6   7   8       16.90       26.12      4.30 o 
  -5   7   8      228.58      266.69      9.21 o 
  -4   7   8      334.41      296.73      8.76 o 
  -3   7   8     1175.98     1194.71     20.67 o 
  -2   7   8      275.06      251.15      8.54 o 
  -1   7   8        4.61        0.41      3.04 o 
   0   7   8      147.84      121.91      7.46 o 
   1   7   8     2161.48     2252.88     36.62 o 
   2   7   8       56.79       72.96      6.92 o 
   3   7   8     2935.21     2872.95     48.91 o 
   4   7   8       51.84       49.88      5.19 o 
   5   7   8      851.50      869.45     24.54 o 
   6   7   8       76.38       73.24      9.17 o 
   7   7   8      215.93       88.96     20.52 o 
   8   7   8       13.16        9.79      5.05 o 
   9   7   8      498.39      464.49     16.74 o 
  10   7   8        7.11        4.14      4.67 o 
  11   7   8       41.53       69.32     10.71 o 
  12   7   8       12.31       47.85     11.04 o 
  13   7   8      102.95      120.49     22.86 o 
 -14   8   8       74.08       80.38     15.47 o 
 -13   8   8      257.98      296.95     35.16 o 
 -12   8   8       25.11       16.00     13.79 o 
 -11   8   8       43.68       36.30      9.85 o 
 -10   8   8       12.62       21.25      8.07 o 
  -9   8   8        0.75       10.80      5.76 o 
  -8   8   8      181.50      158.05     10.09 o 
  -7   8   8      456.29      429.14     16.48 o 
  -6   8   8     1117.63     1012.60     26.71 o 
  -5   8   8       60.23       63.51      7.62 o 
  -4   8   8       37.59       38.68      4.92 o 
  -3   8   8      338.67      301.35     10.10 o 
  -2   8   8     3324.10     3278.62     46.70 o 
  -1   8   8      633.34      584.77     14.98 o 
   0   8   8     1231.58     1279.45     24.50 o 
   1   8   8      140.69      141.37      8.13 o 
   2   8   8     3433.12     3500.71     52.89 o 
   3   8   8       14.07        5.69      4.05 o 
   4   8   8     1027.05     1035.85     34.63 o 
   5   8   8       39.16       43.74      6.68 o 
   6   8   8        2.50        8.20      5.07 o 
   7   8   8      211.56      178.24     13.16 o 
   8   8   8      602.34      587.94     19.25 o 
   9   8   8        5.99        9.10      5.10 o 
  10   8   8        0.00        5.55     12.44 o 
  11   8   8       23.79        7.18      6.40 o 
  12   8   8        2.66       20.17      6.25 o 
 -14   9   8      136.54      114.80     15.76 o
[truncated: 331,302 more chars]
